# Supplementary material for: SUMOylation stabilizes sister kinetochore biorientation to allow timely anaphase
Source: J Cell Biol. 2021 Apr 30;220(7):e202005130. doi: 10.1083/jcb.202005130 (PMC8094117; doi:10.1083/jcb.202005130)
Supplement: Table S1 — is a complete list of high copy suppressors of GAL-SGO1 sickness. [file JCB_202005130_TableS1.xlsx]

## Sheet: Sheet1
Supplementary Table S1. High copy suppressors of GAL-SGO1 sickness
Plasmid	Genes carried
1	PAN2 SPC105 NUP145
2	SLP1 ISN1 NFI1(SIZ2) PUP1
3	ASI2 PGA1 NSG2 YNL155W YCK2
4	SPA2 KNS1 YLL019W-A COX19 DPS1 YLL017W
5	ATG14 OPY1 SHE3 CCZ1 YBR131C-A
6	SFH5 YJL144W TIM17 IRC9 YAK1 RPB4 YUR1
7	STT4
8	BMH2 TVP15 ARX1 YPR102C STE5
9	VPS20 CTF18
10	ADE6 COX18 SPT4 YGR064W VHT1
11	KTR4 BEM1 YBR200W-A DER1 YBR201C-a MCM7
12	RPL24B YGR149W CCM1
13	YNL035C YNL034W YNL033W
14	YNL035C YNL034W YNL033W
15	BUL2 COQ5 ZDS2
16	NHX1 TOM1
17	APC1
18	SDS24 MET8 NGR1 AME1 ERV15
19	PUS4 MID1 RFC3
20	MPS3 YJL016w YJL015C CCT3
21	CIR2 GDS1 MSC6
22	NUP159 POR2 SDP1 HOS4
23	ISY1 OSM1 RAD7
24	URB2 NUP85 POL32
25	VPS36 CDC73 YLR419w
26	KTR4 BEM1 YBR200W-A DER1 YBR201C-a MCM7 HPF1 YOL155W-A HXT11
27	YPR197C SGE1
28	DYN1 RHO4
29	DPP1 ZIP1
30	MDV1 CCT7 GZF3 UTP10
31	JHD2 YJR120W ATP2 IBA57 RPS5 YJR124C
32	FUN19 POP5 PRP45
33	YKL065W-A YET1 MNR2 YKL063C
34	SPO22 SER33 RPN2
35	SFH5 YJL144W TIM17 IRCP YAK1 RPB4 YUR1
36	MRPL24 YMR193C-A RPL36A SNR11 CMC4 YMR194C-A ICY1 YMR196W
37	HAL9 MPD2 YOL087C
38	ALG2 MRH4 PUS2 YGL063C-A PYC1
39	GLE2 YER107W-A FLO8
40	ROX1 UBA3 ISA2 HOS1 SPE3 MED1
41	GAL7 GAL10 GAL1
42	YCR095W-A HMRA2 HMRA1 YCR097W-A
43	ITR1 SEC20 LCD1 RPL37B
44	BMH2 TVP15 ARX1 YPR102C STE5
45	RPL24B YGR149W YGR150C
46	ADE6 COX18 SPT4 YGR064W VHT1
47	RPL43B SFC1 YJR096W
48	KEL2 PEX21 PFK1
49	EMT1 ATP22 SBE2
50	AIM9 SRG1 SER3 UTP7 GET2
51	ADE5,7 SEC15 TAN1
52	RPC42B CHS7 DSE2 RPC10 DCD1 SUF8 YHR145C CRP1
53	YGP1 ASI2 PGA1 NSG2 YNL155W YCK2
54	BMS1 YPL216W CBP3 THI6
55	XBP1
56	MPT5 YGL176C
57	MRP1 SVF1 YDR348C
58	PRY1 PRY3 YJL077W-B ICS3 JYL077W-A NET1
59	GAL7 GAL10 GAL1 FUR4 POA1
