# Supplementary material for: SUMOylation stabilizes sister kinetochore biorientation to allow timely anaphase
Source: J Cell Biol. 2021 Apr 30;220(7):e202005130. doi: 10.1083/jcb.202005130 (PMC8094117; doi:10.1083/jcb.202005130)
Supplement: Table S2 — lists the yeast strains used in this study. [file JCB_202005130_TableS2.xlsx]

## Sheet: Sheet1
Supplementary Table S2: Yeast strains used in this study
Strain number	Genotype
AM827	MATa sgo1∆::kanMX
AM870	MATa ura3::pGAL-SGO1::URA3
AM906	MATa SGO1-6HA::TRP1
AM1176	MATa Wild type W303
AM1290	MATa PDS1-HA::LEU2
AM1392	MATa ura3::pGAL-SGO1-9MYC::URA3
AM2508	MATa MET-CDC20::URA3
AM3533	MATa BIR1-6HA::TRP1
AM4643	MATa MET-CDC20::URA3 pURA3::tetR::GFP::LEU2 cenIV::tetO×448::URA3 SPC42-tdTOMATO::NATMX
AM4721	MATa RTS1-9MYC::TRP1
AM6117	MATa MET-CDC20::URA3 pURA3::tetR::GFP::LEU2 cenIV::tetO×448::URA3 sgo1∆::KANMX SPC42-tdTOMATO::NATMX
AM6390	MATa MET-CDC20::URA3 SGO1-6HA::TRP1
AM6937	MATa IPL1-6HA::TRP1 MET-CDC20::URA3
AM6941	MATa MET-CDC20::URA3 BIR1-6HA::TRP1
AM7450	MATa MET-CDC20::URA3 MPS1-6HA::TRP1
AM7625	MATa siz1::cgHIS3 siz2::LEU2
AM7651	AM1176 + p773
AM7654	AM906 + p772
AM7655	AM906 + p773
AM7826	MATa BIR1-6HA::TRP1 siz1::cgHIS3 siz2::LEU2
AM7911	MATa SGO1-6HA::TRP1 siz1::cgHIS3 siz2::LEU2
AM8115	MATa MET-CDC20::URA3 SGO1-6HA::TRP1 siz1::cgHIS3 siz2::LEU2
AM8121	AM7911 + p773
AM8184	MATa leu2-3, trp1-1, ura3-52, prb1, prc1, pep4-4
AM8452	MATa PDS1-HA::LEU2 SGO1-9MYC::TRP1 siz1::cgHIS3 siz2::LEU2
AM8465	MATa siz1::cgHIS3 siz2::LEU2 PDS1-HA::LEU2
AM8466	MATa sgo1∆::KANMX PDS1-HA::LEU2
AM8467	MATa PDS1-HA::LEU2 SGO1-9MYC::TRP1
AM8637	MATa cdc55∆::KANMX PDS1-HA::LEU2 SGO1-9MYC::TRP1 siz1::cgHIS3 siz2::LEU2
AM8779	MATa cdc55∆::KANMX PDS1-HA::LEU2 SGO1-9MYC::TRP1
AM8832	MATa RTS1-9MYC::TRP1 sgo1∆::KANMX6
AM8923	MATa MET-CDC20::URA3 pURA3::tetR::GFP::LEU2 cenIV::tetO×448::URA3 sgo1-Y47A Q50A S52A::HPHMX4 SPC42-tdTOMATO::NATMX
AM8951	MATa MET-CDC20::URA3 RTS1-13MYC::TRP1
AM8953	MATa MET-CDC20::URA3 YCS4-6HA::TRP1
AM8955	MATa MET-CDC20::URA3 BRN1-6HA::TRP1
AM8975	MATa IPL1-6HA::TRP1 SGO1-SZZ::KANMX
AM9144	MATa SGO1-TAP::KANMX RTS1-9MYC::TRP1
AM9145	MATa sgo1-Y47A Q50A S52A-TAP::KANMX RTS1-9MYC::TRP1
AM9231	MATa IPL1-yeGFP::KANMX6 MTW1-tdTomato::NAT MET-CDC20::URA3
AM9233	MATa MET-CDC20::URA3 MTW1-tdTomato::NAT SGO1-yeGFP::KANMX6
AM9634	MATa mad2∆::KANMX4 PDS1-HA::LEU2 SGO1-9MYC::TRP1 siz1::cgHIS3 siz2::LEU2
AM9635	MATa mad2∆::KANMX4 PDS1-HA::LEU2 SGO1-9MYC::TRP1
AM9641	MATa MET-CDC20::URA3 SGO1-6HA::TRP1 + p772
AM10098	MATa bub1∆::KANMX6 SGO1-6HA::TRP1 + p772
AM10102	MATa bub1∆K::HPHMX SGO1-6HA::TRP1 + p772
AM10981	MATa PDS1-HA::LEU2 SGO1-9MYC::TRP1 slx5∆::KANMX6
AM12110	MATa PDS1-HA::LEU2 siz1::cgHIS3 siz2::LEU2 sgo1∆::KANMX
AM13180	MATa MET-CDC20::URA3 MTW1-tdTomato::NAT rts1∆::KANMX IPL1-yeGFP::KANMX6
AM14764	MATa sgo1∆2-108-6HA::TRP1::LEU2 + p773
AM14765	MATa sgo1∆2-208-6HA::TRP1 + p773
AM14766	MATa sgo1∆2-308-6HA::TRP1 + p773
AM15602	MATa siz1::cgHIS3 siz2::LEU2 IPL1-yeGFP::KANMX6 MTW1-tdTomato::NAT MET-CDC20::URA3
AM15604	MATa MET-CDC20::URA3 MTW1-tdTomato::NAT SGO1-yeGFP::KANMX6 siz1::cgHIS3 siz2::LEU2
AM18153	MATa sgo1::sgo1-Δdb-6HA::TRP1
AM18191	AM18153 + p773
AM18194	MATa sgo1∆2-40-6HA + p773
AM18470	AM906 + p68
AM18500	MATa PDS1-18MYC::LEU2 SGO1-6HA::TRP1
AM21705	MATa sgo1-K56R K64R K70R K85R::LEU2
AM21898	MATa sgo1-K56R K64R K70R K85R-6HA::TRP1 + p773
AM21943	MATa SGO1-TAP::KANMX RTS1-9MYC::TRP1 siz1::cgHIS3 siz2::LEU2
AM21934	MATa IPL1-6HA::TRP1 SGO1-SZZ::KANMX siz1::cgHIS3 siz2::LEU2
AM22165	MATa PDS1-18MYC::LEU2 sgo1-K56R K64R K70R K85R-6HA::TRP1
AM22182	MATa IPL1-6HA::TRP1 sgo1-K56R K64R K70R K85R-SZZ::KANMX
AM22555	MATa mad2Δ::KANMX PDS1-18MYC::LEU2 SGO1-6HA::TRP1
AM22584	MATa siz1::cgHIS3 siz2::LEU2 ura3::pGAL-SGO1-9MYC::URA3
AM22586	MATa slx5Δ::KANMX6 ura3 :: pGAL-SGO1-9MYC :: URA3
AM22739	MATa mad2Δ::KANMX PDS1-18MYC::LEU2 sgo1-K56R K64R K70R K85R-6HA::TRP1
AM23137	MATa SGO1-6HIS-3FLAG::URA3
AM23194	MATa IPL1-6HA::TRP1 MET-CDC20::URA3 siz1::cgHIS3 siz2::LEU2
AM23696	MATa BIR1-6HA + p68
AM23697	MATa BIR1-6HA + p773
AM23698	MATa BIR1-6HA siz1Δ siz2Δ + p773
AM23811	MATa MET-CDC20 MTW1-tdTOMATO::NATMX sgo1-K56R K64R K70R K85R-yeGFP::KANMX
AM23934	MATa sgo1-K56R K64R K70R K85R-9MYC::TRP1 PDS1-HA::LEU2
AM24115	MATa CDC14-GFP::KANMX SPC42-tdTOMATO::NATMX
AM24174	MATa CDC14-GFP::KANMX ura3::YFP-TUB1::URA3
AM24143	MATa IPL1-yeGFP::KANMX6 MTW1-tdTomato::NAT MET-CDC20::URA3 sgo1::sgo1-K56R K64R K70R K85R::LEU2
AM24160	MATa sgo1-K56R K85R::LEU2
AM24305	MATa SGO1-9MYC::TRP1
AM24313	MATa CDC14-GFP::KANMX ura3::YFP-TUB1::URA3 siz1::cgHIS3 siz2::LEU2
AM24367	MATa SGO1-9MYC::TRP1 + p772
AM24433	MATa CDC14-GFP::KANMX ura3::YFP-TUB1::URA3 sgo1-Y47A;Q50A;S52A::hphMX4
AM24471	MATa CDC14-GFP::KANMX ura3::YFP-TUB1::URA3 sgo1-Y47A;Q50A;S52A::hphMX4 siz1::cgHIS3 siz2::LEU2
AM25141	MATa MET-CDC20::URA3 SGO1-6HIS-3FLAG::URA3
AM25988	MATa sgo1-Y47A Q50A S52A-6HA::TRP1 + p773
AM26090	MATa sgo1-K56R K64R K70R K85R-TAP::KANMX RTS1-9MYC::TRP1
AM26278	MATa MET-CDC20::URA3 pURA3::tetR::GFP::LEU2 cenIV::tetO×448::URA3 sgo1::sgo1-K56R K64R K70R K85R::LEU2 SPC42-tdTOMATO::NATMX
AM26329	MATa sgo1-k56R K64R K70R K85R-6HIS-3FLAG::URA3
AM26334	MATa sgo1-100-6HA+ p773
AM26336	MATa sgo1-700-6HA + p773
AM26342	MATa MET-CDC20::URA3 SGO1-6HA::TRP1 + p67
AM26568	a/a diploid MTW1+/MTW1-GFP-URA3 SGO1+/pGAL-SGO1-GBP-mRFP::HIS3 SPC42+/SPC42-tdTOMATO::NAT
AM26570	a/a diploid MTW1+/MTW1-GFP-URA3 SGO1+/pGAL-sgo1-Y47A Q50A S52A-GBP-mRFP::HIS3 SPC42+/SPC42-tdTOMATO::NAT
AM26679	a/a diploid SGO1+/pGAL-SGO1-GBP-mRFP::HIS3 SPC42+/SPC42-tdTOMATO::NAT
AM26682	a/a diploid MTW1+/MTW1-GFP-URA3 SPC42+/SPC42-tdTOMATO::NAT
AM26686	MATa MET-CDC20::URA3 IPL1-6HA sgo1::SGO1::LEU2
AM26692	MATa MET-CDC20::URA3 IPL1-6HA sgo1::sgo1-K56R K64R K70R K85R::LEU2
AM26696	MATa MET-CDC20::URA3 sgo1-K56R K64R K70R K85R-6HIS-3FLAG::URA3
AM27029	MATa ura3::GAL-SGO1-9MYC::URA3 + p1673
AM27030	MATa ura3::GAL-sgo1-∆db-9MYC::URA3 + p1673
AM27031	MATa ura3::GAL-sgo1-∆db-9MYC::URA3 slx5∆::KANMX + p1673
AM27032	MATa siz1::cgHIS3 siz2::LEU2 ura3::GAL-sgo1∆db-9MYC::URA3 + p1673
AM27033	MATa ura3::GAL-sgo1-K56R K64R K70R K85R-9MYC::URA3 + p1673
AM27034	MATa ura3::GAL-sgo1-K56R K64R K70R K85R ∆db-9MYC::URA3 + p1673
AM27035	MATa siz1::cgHIS3 siz2::LEU2 ura3::GAL-sgo1-9MYC::URA3 + p1673
AM27036	MATa ura3::GAL-SGO1-9MYC::URA3 slx5∆::KANMX + p1673
AM27596	MATa CDC14-GFP::KANMX SPC42-tdTOMATO::NATMX ura3::pGAL-SGO1::URA3
AM27738	MATa CDC14-GFP::KANMX his3::pCUP1-3HA-SIZ2::HIS3 SPC42-tdTOMATO::NATMX ura3::pGAL-SGO1::URA3
AM27803	MATa MET-CDC20::URA3 pURA3::tetR::GFP::LEU2 cenIV::tetO×448::URA3 siz1::cgHIS3 siz2::LEU2 SPC42-tdTOMATO::NATMX
AM27952	MATa CDC14-GFP::KANMX his3::pCUP1-3HA-SIZ2::HIS3 SPC42-tdTOMATO::NATMX
AM27970	MATa his3::pCUP1-3HA-SIZ2::HIS3 SGO1-TAP::KANMX RTS1-9MYC::TRP1
AM28092	MATa MET-CDC20::URA3 cenIV::tetO×448::URA3 pURA3::tetR::mNeonGreen::LEU2 RTS1-non-fluorescent GFP::KANMX SGO1-GBP-3MYC::HISMX6 SPC42-tdTOMATO::NATMX
AM28389	MATa MET-CDC20::URA3 cenIV::tetO×448::URA3 pURA3::tetR::mNeonGreen::LEU2 SGO1-GBP-3MYC::HISMX6 SPC42-tdTOMATO::NATMX
AM28416	MATa MET-CDC20::URA3 cenIV::tetO×448::URA3 pURA3::tetR::mNeonGreen::LEU2 RTS1-non-fluorescent GFP::KANMX sgo1-K56R K64R K70R K85R-GBP-3MYC::HISMX6 SPC42-tdTOMATO::NATMX
AM28417	MATa MET-CDC20::URA3 cenIV::tetO×448::URA3 pURA3::tetR::mNeonGreen::LEU2 sgo1-K56R K64R K70R K85R-GBP-3MYC::HISMX6 SPC42-tdTOMATO::NATMX
AM28901	MATa SGO1-9MYC::TRP1 siz1::cgHIS3 siz2::LEU2
AM29074	MATa MET-CDC20::URA3 RTS1-GFP MTW1-tdTOMATO::NATMX siz1::cgHIS3 siz2::LEU2
AM29076	MATa MET-CDC20::URA3 RTS1-GFP MTW1-tdTOMATO::NATMX
AM29083	MATa MET-CDC20::URA3 RTS1-GFP sgo1-K56R K64R K70R K85R::LEU2 MTW1-tdTOMATO::NATMX
Am29146	MATa SGO1-6HIS-3FLAG::URA3 siz1::cgHIS3 siz2::LEU2
AM29196	MATa CDC14-GFP::KANMX leu2::YFP-TUB1::LEU2
AM29203	MATa sgo1-Y47A Q50A S52A-6HIS-3FLAG::NATMX
AM29272	MATa CDC14-GFP::KANMX leu2::YFP-TUB1::LEU2 SGO1-aid::KANMX6 ura3::pADH1-OsTIR1-9MYC::URA3 siz1::cgHIS3 siz2::LEU2
AM29273	MATa CDC14-GFP::KANMX leu2::YFP-TUB1::LEU2 SGO1-aid::KANMX6 ura3::pADH1-OsTIR1-9MYC::URA3
AM29297	MATa CDC14-GFP::KANMX ura3::YFP-TUB1::URA3 sgo1-K56R K64R K70R K85R::LEU2 siz1::cgHIS3 siz2::LEU2
AM29305	MATa CDC14-GFP::KANMX ura3::YFP-TUB1::URA3 sgo1-K56R K64R K70R K85R::LEU2
AM29477	MATa siz1::cgHIS3 SGO1-6HA::TRP1 + p773
AM29478	MATa siz2::LEU2 SGO1-6HA::TRP1 + p773
AM29479	MATa CDC14-GFP::KANMX leu2::YFP-TUB1::LEU2 mad2Δ::KANMX6 siz1::cgHIS3 siz2::LEU2
AM29480	MATa CDC14-GFP::KANMX leu2::YFP-TUB1::LEU2 mad2Δ::KANMX6
AM29483	MATa CDC14-GFP::KANMX leu2::YFP-TUB1::LEU2 sgo1Δdb::LEU2
AM29484	MATa CDC14-GFP::KANMX leu2::YFP-TUB1::LEU2 sgo1Δdb::LEU2 siz1::cgHIS3 siz2::LEU2
AM29488	MATa SGO1-9MYC::TRP1 slx5Δ::KANMX
AM29519	AMy29488 + p1568
AM29521	AMy28901 + p1568
AM29524	MATa CDC14-GFP::KANMX SPC42-tdTOMATO::NAT his3::pCUP1-3HA-SIZ2::HIS3 sgo1-K56R K64R K70R K85R::LEU2 ura3::GAL-sgo1-K56R K64R K70R K85R-9MYC::URA3
AM29525	MATa CDC14-GFP::KANMX SPC42-tdTOMATO::NAT sgo1-K56R K64R K70R K85R::LEU2 ura3::GAL-sgo1-K56R K64R K70R K85R-9MYC::URA3
AM29536	MATa CDC14-GFP::KANMX leu2::YFP-TUB1::LEU2 BIR1-aid::KANMX6 ura3::pADH1-OsTIR1-9MYC::URA3 siz1::cgHIS3 siz2::LEU2
AM29537	MATa CDC14-GFP::KANMX leu2::YFP-TUB1::LEU2 BIR1-aid::KANMX6 ura3::pADH1-OsTIR1-9MYC::URA3
AM29568	MATa MET-CDC20::URA3 MTW1-tdTOMATO::NATMX leu2::YFP-TUB1::LEU2
AM29604	AM24305 + p1568
AM29632	AM23745 + p1568
AM29662	AM25724 + p1568
AM29672	MATa CDC14-mRuby::URA3 ura3::YFP-TUB1::URA3
AM29680	MATa CDC14-GFP::KANMX ura3::YFP-TUB1::URA3 siz1::cgHIS3
AM29681	MATa CDC14-GFP::KANMX ura3::YFP-TUB1::URA3 siz2::LEU2
AM29711	MATa CDC14-mRuby::URA3 ura3::YFP-TUB1::URA3 SGO1-GBP-3MYC::HIS3 RTS1-nfGFP::KANMX
AM29715	MATa CDC14-mRuby::URA3 ura3::YFP-TUB1::URA3 sgo1-K56R K64R K70R K85R-GBP-3MYC::HIS3 RTS1-nfGFP::KANMX
AM29717	MATalpha bir1-K707R K732R K785R::LEU2
AM29734	MATa CDC14-GFP::KANMX ura3::YFP-TUB1::URA3 bir1-K707R K732R K785R::LEU2 sgo1::K56R K64R K70R K85R::LEU2
AM29735	MATalpha bir1-K707R K732R K785R::LEU2 sgo1::K56R K64R K70R K85R::LEU2
AM29736	MATa CDC14-GFP::KANMX ura3::YFP-TUB1::URA3 bir1-K707R K732R K785R::LEU2
AM29757	MATalpha bir1-K707R K732R K785R-6HA::TRP1::LEU2 + p773
AM29782	MATa MET-CDC20::URA3 MTW1-tdTOMATO::NATMX leu2::YFP-TUB1::LEU2 sgo1-K56R K64R K70R K85R::LEU2
AM29784	MATa MET-CDC20::URA3 MTW1-tdTOMATO::NATMX leu2::YFP-TUB1::LEU2 siz1::cgHIS3 siz2::LEU2
AM29896	MATa sgo1-∆db-9MYC::TRP1 +p773
AM29901	MATa PDS1-HA::LEU2 sgo1-K56R K64R K70R K85R ∆db-9MYC::TRP1
AM29996	AM29901 + p773
AM30024	MATa CDC14-GFP::KANMX ura3::YFP-TUB1::URA3 sgo1::K56R K64R K70R K85R ∆db-9MYC::TRP1
AM30060	MATalpha bir1-K707R K732R K785R::LEU2 sgo1::K56R K64R K70R K85R ∆db-9MYC::TRP1
AM30064	MATa CDC14-GFP::KANMX ura3::YFP-TUB1::URA3 bir1-K707R K732R K785R::LEU2 sgo1-K56R K64R K70R K85R ∆db-9MYC::TRP1
AM30108	MATa CDC14-GFP::KANMX ura3::YFP-TUB1::URA3 bir1-K707R K732R K785R::LEU2 sgo1-∆db::LEU2
