# Supplementary material for: SUMOylation stabilizes sister kinetochore biorientation to allow timely anaphase
Source: J Cell Biol. 2021 Apr 30;220(7):e202005130. doi: 10.1083/jcb.202005130 (PMC8094117; doi:10.1083/jcb.202005130)
Supplement: Table S3 — provides the plasmids used in this study. [file JCB_202005130_TableS3.xlsx]

## Sheet: Sheet1
Supplementary Table S3: Plasmids used in this study
Plasmid name	Plasmid	Source/references
AMp67 (YEp13)	empty vector, 2-micron, LEU2
AMp68 (pRS426)	empty vector, 2-micron, URA3
AMp174 (YEplac112)	empty vector, 2-micron, TRP1
AMp195	pFA6a-kanMX	Longtine et al. 1998
AM433 (pRS316)	empty vector, CEN, URA3
AMp470 (pYM3)	6×HA	Knop et al. 1999
AMp473 (pYM6)	9×MYC
AMp636	TAP
AMp772	YEp181-pCUP1-7×HIS-SMT3	Gift from H. Ulrich
AMp773	YEp195-pCUP1-7×HIS-SMT3	Gift from H. Ulrich
AMp899	YIplac128-SGO1
AMp970	V5	Addgene plasmid 20777
AMp1239 (pDH20)	YFP-TUB1	Yeast resource centre
AMp1311	6×HIS-3Flag
AMp1340 ('4R')	YIplac128-sgo1-K56R K64R K70R K85R
AMp1435	YEp13-(SLP1)-ISN1-SIZ-(PUP1)
AMp1528	YEplac112-SIZ2
AMp1568	YEP195-pCUP1-His-UBI	Gift from H. Ulrich
AMp1632	pET11a-UBA2	Gift from H. Ulrich
AMp1633	pET28a-AOS1	Gift from H. Ulrich
AMp1634	pET21a-SMT3	Gift from H. Ulrich
AMp1635	pET21b-UBC9	Gift from H. Ulrich
AMp1636	pGEX-SIZ1	Gift from H. Ulrich
AMp1673	YEplac112-pCUP1-HIS-UBI	Gift from H. Ulrich
AMp1738	7×HIS-V5-SGO1
AMp1783	7×HIS-V5-sgo1-4R
AMp1948	YIplac128-BIR1
AMp1950	YIplac128-bir1-K707R K732R K785R
AMp1960 (pREP41)	empty vector, LEU2	Gift from L. Bayne
AMp1961	pREP41-HIS-MYC-PMT3	Gift from L. Bayne
