# Supplementary material for: SUMOylation stabilizes sister kinetochore biorientation to allow timely anaphase
Source: J Cell Biol. 2021 Apr 30;220(7):e202005130. doi: 10.1083/jcb.202005130 (PMC8094117; doi:10.1083/jcb.202005130)
Supplement: Table S4 — identifies the oligonucleotides used in this study. [file JCB_202005130_TableS4.xlsx]

## Sheet: Sheet1
Supplementary Table S4: Oligonucleotides used in this study
Primer	Binding site	Sequence
16	SGO1 5' UTR	CTGAATGCAGTGTGATACTCAAG
22	SGO1 S3	GAAATGGTAAGGCAGTGAAACATCAACCAAAAACATATCGCACCAAAAAACGTACGCTGCAGGTCGAC
23	SGO1 S2	GCAAAAATATAGAAATTATTAAGGAACACCAGGGCAAAAAGACTATATAATCGATGAATTCGAGCTCG
782	Chr4 ARM forward	AGATGAAACTCAGGCTACCA
783	Chr4 ARM reverse	TGCAACATCGTTAGTTCTTG
794	CEN4-R forward	CCGAGGCTTTCATAGCTTA
795	CEN4-R reverse	ACCGGAAGGAAGAATAAGAA
1191	tetO R forward	TTAGTGAGGGTTAATTCCGA
1192	tetO R reverse	CCCAGGCTTTACACTTTATG
2296	SLX5 F1	AAAAATTATTATTTGGAACGCGGAGCTCCTCTAATAGTCGAAATAATAGACGGATCCCCGGGTTAATTAA
2297	SLX5 R1	ATATAATGATGATAAGTTCGAAAATGCCCTTATAAAAATTAAACCGCGTGGAATTCGAGCTCGTTTAAAC
3177	SGO1-LEU2 reverse	TGCAAAAATATAGAAATTATTAAGGAACACCAGGGCAAAAAGACTATATACCTACCCTATGAACATATTCC
5690	sgo1-∆db forward	CTAACTAGCAACAATAGCCCTAAAAAATCGTCGCCTTTACTTGACATTACAAAGAAAAAGTCAACAAGAACTAAAAAAT
5691	sgo1-∆db reverse	ATGCAAAAATATAGAAATTATTAAGGAACACCAGGGCAAAAAGACTATATACTACCCTATGAACATATTCCATTTTG
6138	sgo1-K85R forward	AAGAAAACGTGACTCTACGATCTAGAACCTCTATAAGCGAAG
6139	sgo1-K85R reverse	CTTCGCTTATAGAGGTTCTAGATCGTAGAGTCACGTTTTCTT
6389	sgo1-K56R forward	CAAAACTCCCTGCTGGCCAGGGATAACTCCATAT
6390	sgo1-K56R reverse	ATATGGAGTTATCCCTGGCCAGCAGGGAGTTTTG
6391	sgo1-K64R forward	CTGGCCAAGGATAACTCCATATTAAAAATTAGAGTTAATAGCTTGGAA
6392	sgo1-K64R reverse	TTCCAAGCTATTAACTCTAATTTTTAATATGGAGTTATCCTTGGCCAG
6393	sgo1-K70R forward	TTAAAAATTAAAGTTAATAGCTTGGAAAGAAAAATAAGCCAGCTGGTACAAGAAAAC
6394	sgo1-K70R reverse	GTTTTCTTGTACCAGCTGGCTTATTTTTCTTTCCAAGCTATTAACTTTAATTTTTAA
8849	SGO1 insert forward	CACCATAGCGGCGGTGGTGAAAACCTGTACTTCCAATCCAATGCAATGCCGAAGAGAAAAATTGC
8850	SGO1 insert reverse	GGAATTAGCTTGGCTGCAGTCATTTTTTGGTGCGATATGTTTTTGGTTG
8851	SGO1 vector forward	CAAAAAATGACTGCAGCCAAGCTAATTCCGGGCGAATTTC
8852	SGO1 vector reverse	CTCTTCGGCATTGCATTGGATTGGAAGTACAGGTTTTCACCACCGCCGCTATGGTGATGATGGTGATG
8866	V5 insert forward	CATCATCACCATCGTACCGGTGGAAAGCCTATCCCTAAC
8867	V5 insert reverse	CACCACCGCCGCTCGTAGAATCGAGACCGAGGAG
8868	V5 vector forward	GTCTCGATTCTACGAGCGGCGGTGGTGAAAACCTG
8869	V5 vector reverse	CTTTCCACCGGTACGATGGTGATGATGGTGATGATGG
9124	sgo1-4R insert forward	CAATCCAATGCAATGCCGAAGAGAAAAATTGCTCCTAACAAGGAAAG
9125	sgo1-4R vector reverse	CAATTTTTCTCTTCGGCATTGCATTGGATTGGAAGTACAGGTTTTC
9466	BIR1 promoter	CACATCACGCGATACGAAG
9467	BIR1-LEU2 reverse	TCAAAACTACAAAAAATACAAACCTTTAGCCTGTTTATCAAATTAGTTAGGGCCAACTGTGGGAATACTC
9476	BIR1 insert forward	CATGCCTGCAGGTCGACTCTAGAGTTGGTTTGTTTCTTGCTACGTAGAG
9477	BIR1 insert reverse	GAATTCGAGCTCGGTACCCGGGCAATGAAACAGAAAATCCAAATTTC
