# Supplementary material for: SUMOylation stabilizes sister kinetochore biorientation to allow timely anaphase
Source: J Cell Biol. 2021 Apr 30;220(7):e202005130. doi: 10.1083/jcb.202005130 (PMC8094117; doi:10.1083/jcb.202005130)
Supplement: Table S5 — is a list of the proteins interacting with immunoprecipitated Sgo1-4R or Sgo1 in wild-type or siz1Δ siz2Δ cells as measured by label-free quantitative MS. [file JCB_202005130_TableS5.xlsx]

## Sheet: Sheet1
	name	A_notag_1	A_notag_2	A_notag_3	B_wt_1	B_wt_2	B_wt_3	C_siz1siz2_1	C_siz1siz2_2	C_siz1siz2_3	D_4R_1	D_4R_2	D_4R_3	E_3A_1	E_3A_2	E_3A_3	Protein.IDs	Majority.protein.IDs	Peptide.counts..all.	Peptide.counts..razor.unique.	Peptide.counts..unique.	Protein.names	Gene.names	Fasta.headers	Number.of.proteins	Peptides	Razor...unique.peptides	Unique.peptides	Peptides.no tag_1	Peptides.no tag_2	Peptides.no tag_3	Peptides.wt_1	Peptides.wt_2	Peptides.wt_3	Peptides.siz1siz2_1	Peptides.siz1siz2_2	Peptides.siz1siz2_3	Peptides.4R_1	Peptides.4R_2	Peptides.4R_3	Peptides.3A_1	Peptides.3A_2	Peptides.3A_3	Razor...unique.peptides.no tag_1	Razor...unique.peptides.no tag_2	Razor...unique.peptides.no tag_3	Razor...unique.peptides.wt_1	Razor...unique.peptides.wt_2	Razor...unique.peptides.wt_3
1	AAC1	23.9096	22.5844	19.8767	23.7133	23.2499	24.0817	19.4061	23.4427	22.4236	19.4878	22.792	22.3602	23.3688	23.1778	23.4685	P04710	P04710	6	3	3	ADP,ATP carrier protein 1	AAC1	sp|P04710|ADT1_YEAST ADP,ATP carrier protein 1 OS=Saccharomyces cerevisiae (strain ATCC 204508 / S288c) OX=559292 GN=AAC1 PE=1 SV=1	1	6	3	3	4	5	4	4	5	4	3	5	3	3	5	3	5	4	4	3	3	2	3	3	2
2	ABF2	19.5669	19.8917	20.6135	20.4497	22.0181	20.906	20.6169	21.953	20.2256	19.6228	18.7793	20.1355	22.4895	20.9904	20.4629	Q02486	Q02486	9	9	9	ARS-binding factor 2, mitochondrial	ABF2	sp|Q02486|ABF2_YEAST ARS-binding factor 2, mitochondrial OS=Saccharomyces cerevisiae (strain ATCC 204508 / S288c) OX=559292 GN=ABF2 PE=1 SV=1	1	9	9	9	0	0	0	5	7	4	4	6	2	0	1	1	6	4	4	0	0	0	5	7	4
3	ACC1	20.1403	19.4471	20.3524	20.2693	20.42	19.6592	19.762	18.8449	18.4034	20.1041	19.6121	19.8941	19.9579	19.9323	20.4308	Q00955	Q00955	18	18	16	Acetyl-CoA carboxylase;Biotin carboxylase	ACC1	sp|Q00955|ACAC_YEAST Acetyl-CoA carboxylase OS=Saccharomyces cerevisiae (strain ATCC 204508 / S288c) OX=559292 GN=ACC1 PE=1 SV=2	1	18	18	16	5	0	0	4	4	6	9	2	0	4	2	3	6	9	4	5	0	0	4	4	6
4	ACS2	23.9206	21.9262	21.9251	23.5259	22.53	21.9216	23.378	22.3492	21.9568	23.1376	22.4075	22.0947	22.6042	22.4795	22.5678	P52910	P52910	22	22	21	Acetyl-coenzyme A synthetase 2	ACS2	sp|P52910|ACS2_YEAST Acetyl-coenzyme A synthetase 2 OS=Saccharomyces cerevisiae (strain ATCC 204508 / S288c) OX=559292 GN=ACS2 PE=1 SV=1	1	22	22	21	11	6	4	11	8	9	14	8	5	8	8	6	11	9	12	11	6	4	11	8	9
5	ACT1	25.8985	23.9546	23.7614	25.7763	24.0221	23.6824	24.0691	24.082	24.1904	24.2452	23.4978	23.1069	24.1584	23.8902	24.0217	P60010	P60010	23	23	23	Actin	ACT1	sp|P60010|ACT_YEAST Actin OS=Saccharomyces cerevisiae (strain ATCC 204508 / S288c) OX=559292 GN=ACT1 PE=1 SV=1	1	23	23	23	18	9	8	16	16	16	15	15	11	13	11	9	14	15	10	18	9	8	16	16	16
6	ADH1	26.4144	25.9578	25.5527	26.0228	25.0928	24.833	25.5635	25.7503	24.9203	25.984	25.3035	24.7791	25.4005	25.3996	25.2892	P00330;P38113	P00330	24;2	24;2	16;0	Alcohol dehydrogenase 1	ADH1	sp|P00330|ADH1_YEAST Alcohol dehydrogenase 1 OS=Saccharomyces cerevisiae (strain ATCC 204508 / S288c) OX=559292 GN=ADH1 PE=1 SV=5	2	24	24	16	15	19	14	15	16	19	17	16	17	15	18	13	18	19	19	15	19	14	15	16	19
7	AIM24	21.2523	20.7984	20.4163	21.3292	22.412	22.3712	21.6836	22.3962	18.2312	21.1989	21.9785	22.2984	22.2595	21.7289	21.8443	P47127	P47127	19	19	19	Altered inheritance of mitochondria protein 24, mitochondrial	AIM24	sp|P47127|AIM24_YEAST Altered inheritance of mitochondria protein 24, mitochondrial OS=Saccharomyces cerevisiae (strain ATCC 204508 / S288c) OX=559292 GN=AIM24 PE=1 SV=1	1	19	19	19	6	4	2	10	15	15	9	15	1	4	10	10	14	15	5	6	4	2	10	15	15
8	AIM25	18.6755	19.1415	18.6349	19.3668	19.5442	20.5036	19.4223	20.3947	19.2634	19.5262	21.093	20.3608	20.5878	20.9448	20.8995	P47140	P47140	8	8	8	Altered inheritance rate of mitochondria protein 25	AIM25	sp|P47140|AIM25_YEAST Altered inheritance rate of mitochondria protein 25 OS=Saccharomyces cerevisiae (strain ATCC 204508 / S288c) OX=559292 GN=AIM25 PE=1 SV=1	1	8	8	8	1	1	1	0	5	5	2	3	0	0	5	4	6	4	3	1	1	1	0	5	5
9	ALD6	22.1951	20.5078	21.9655	21.7333	21.0633	21.385	22.4153	21.2969	21.2846	21.7309	21.2891	21.2553	21.1639	21.9644	20.9475	P54115	P54115	17	17	17	Magnesium-activated aldehyde dehydrogenase, cytosolic	ALD6	sp|P54115|ALDH6_YEAST Magnesium-activated aldehyde dehydrogenase, cytosolic OS=Saccharomyces cerevisiae (strain ATCC 204508 / S288c) OX=559292 GN=ALD6 PE=1 SV=4	1	17	17	17	10	5	4	9	9	9	11	6	4	4	5	7	11	10	5	10	5	4	9	9	9
10	ALK1	20.8114	20.1494	20.4134	22.7032	23.1597	23.0207	22.5976	22.5671	19.7541	22.0951	22.6852	22.6588	22.3782	22.9639	22.5719	P43633	P43633	22	22	22	Serine/threonine-protein kinase Haspin homolog ALK1	ALK1	sp|P43633|ALK1_YEAST Serine/threonine-protein kinase Haspin homolog ALK1 OS=Saccharomyces cerevisiae (strain ATCC 204508 / S288c) OX=559292 GN=ALK1 PE=1 SV=2	1	22	22	22	5	4	1	11	16	18	15	11	5	5	14	13	8	16	11	5	4	1	11	16	18
11	APL2	22.1233	21.6917	22.7123	22.6329	23.4566	22.6923	22.4082	20.6044	20.6047	22.925	21.2616	22.0049	22.154	22.6759	22.1711	P36000	P36000	22	22	22	AP-1 complex subunit beta-1	APL2	sp|P36000|AP1B1_YEAST AP-1 complex subunit beta-1 OS=Saccharomyces cerevisiae (strain ATCC 204508 / S288c) OX=559292 GN=APL2 PE=1 SV=1	1	22	22	22	6	6	5	9	14	17	10	5	3	9	6	7	8	14	11	6	6	5	9	14	17
12	APL4	22.3389	21.3845	23.3947	23.301	24.524	23.1107	23.6953	21.7768	21.4509	23.1757	22.0675	22.488	23.1172	22.8554	23.2006	Q12028	Q12028	28	28	28	AP-1 complex subunit gamma-1	APL4	sp|Q12028|AP1G1_YEAST AP-1 complex subunit gamma-1 OS=Saccharomyces cerevisiae (strain ATCC 204508 / S288c) OX=559292 GN=APL4 PE=1 SV=1	1	28	28	28	6	6	11	12	22	17	16	2	6	11	9	11	15	13	11	6	6	11	12	22	17
13	APM1	22.0907	20.9754	20.9813	22.1907	23.1482	22.1251	22.3191	19.2174	19.2498	22.5093	21.0855	21.5575	21.8793	21.575	21.5442	Q00776	Q00776	16	16	16	AP-1 complex subunit mu-1-I	APM1	sp|Q00776|AP1M1_YEAST AP-1 complex subunit mu-1-I OS=Saccharomyces cerevisiae (strain ATCC 204508 / S288c) OX=559292 GN=APM1 PE=1 SV=2	1	16	16	16	6	5	3	7	12	9	8	1	1	3	5	6	6	7	8	6	5	3	7	12	9
14	APN1	19.6641	19.017	19.5544	21.7334	21.5251	20.1087	20.301	21.9928	19.6241	18.7462	18.5454	18.0209	21.1885	19.9025	19.6937	P22936	P22936	11	11	11	DNA-(apurinic or apyrimidinic site) lyase 1	APN1	sp|P22936|APN1_YEAST DNA-(apurinic or apyrimidinic site) lyase 1 OS=Saccharomyces cerevisiae (strain ATCC 204508 / S288c) OX=559292 GN=APN1 PE=1 SV=4	1	11	11	11	0	0	0	4	9	4	5	8	1	1	1	0	7	3	1	0	0	0	4	9	4
15	ARB1	20.5927	20.3414	18.5585	21.9242	20.6197	20.7919	21.6722	17.9334	19.182	21.41	18.8879	20.3593	21.2094	20.748	20.6119	P40024	P40024	16	16	16	ABC transporter ATP-binding protein ARB1	ARB1	sp|P40024|ARB1_YEAST ABC transporter ATP-binding protein ARB1 OS=Saccharomyces cerevisiae (strain ATCC 204508 / S288c) OX=559292 GN=ARB1 PE=1 SV=1	1	16	16	16	4	0	1	7	8	7	7	5	0	3	5	3	6	8	5	4	0	1	7	8	7
16	ARO1	24.3422	23.5394	23.3624	23.2059	22.0406	22.3568	23.8644	22.7319	23.0924	22.9028	22.1718	21.3558	22.1868	22.3817	22.7407	P08566	P08566	45	45	45	Pentafunctional AROM polypeptide;3-dehydroquinate synthase;3-phosphoshikimate 1-carboxyvinyltransferase;Shikimate kinase;3-dehydroquinate dehydratase;Shikimate dehydrogenase	ARO1	sp|P08566|ARO1_YEAST Pentafunctional AROM polypeptide OS=Saccharomyces cerevisiae (strain ATCC 204508 / S288c) OX=559292 GN=ARO1 PE=1 SV=1	1	45	45	45	29	18	10	25	14	21	33	12	14	15	15	11	11	14	9	29	18	10	25	14	21
17	ARP3	19.2792	18.6639	19.4212	21.7122	18.3749	18.7319	18.0907	19.7728	18.7697	23.2071	22.314	22.35	19.8983	19.4564	19.435	P47117	P47117	12	12	12	Actin-related protein 3	ARP3	sp|P47117|ARP3_YEAST Actin-related protein 3 OS=Saccharomyces cerevisiae (strain ATCC 204508 / S288c) OX=559292 GN=ARP3 PE=1 SV=1	1	12	12	12	1	0	0	4	1	0	1	1	0	5	9	7	1	1	0	1	0	0	4	1	0
18	ARP4	19.9898	19.4214	19.0699	21.8685	21.9469	21.3257	20.55	21.4603	20.7436	18.7275	20.194	19.508	21.698	21.2315	21.6533	P80428	P80428	12	12	12	Actin-related protein 4	ARP4	sp|P80428|ARP4_YEAST Actin-related protein 4 OS=Saccharomyces cerevisiae (strain ATCC 204508 / S288c) OX=559292 GN=ARP4 PE=1 SV=1	1	12	12	12	0	0	0	8	12	8	7	8	5	1	4	1	9	9	5	0	0	0	8	12	8
19	ARP7	20.134	19.0645	19.0369	20.8153	20.755	19.6248	19.5236	21.2081	18.6122	21.036	19.488	19.1787	20.8311	19.3878	20.2407	Q12406	Q12406	9	9	9	Actin-related protein 7	ARP7	sp|Q12406|ARP7_YEAST Actin-related protein 7 OS=Saccharomyces cerevisiae (strain ATCC 204508 / S288c) OX=559292 GN=ARP7 PE=1 SV=1	1	9	9	9	0	0	0	4	7	6	4	5	1	2	0	0	7	4	2	0	0	0	4	7	6
20	ARP9	20.0379	19.7719	19.8194	22.5567	22.3456	21.4768	20.9474	22.1399	22.5242	21.0546	20.1444	19.6728	22.3715	20.9064	21.4795	Q05123	Q05123	14	14	14	Actin-like protein ARP9	ARP9	sp|Q05123|ARP9_YEAST Actin-like protein ARP9 OS=Saccharomyces cerevisiae (strain ATCC 204508 / S288c) OX=559292 GN=ARP9 PE=1 SV=1	1	14	14	14	1	0	1	8	10	9	8	10	7	3	2	1	8	8	7	1	0	1	8	10	9
21	ARX1	19.2142	20.4145	19.9282	23.013	22.2738	22.7868	23.1991	22.1812	22.2568	22.2205	21.7967	21.5981	22.0779	22.5175	22.784	Q03862	Q03862	22	22	22	Probable metalloprotease ARX1	ARX1	sp|Q03862|ARX1_YEAST Probable metalloprotease ARX1 OS=Saccharomyces cerevisiae (strain ATCC 204508 / S288c) OX=559292 GN=ARX1 PE=1 SV=1	1	22	22	22	1	4	0	10	11	11	14	6	6	6	7	5	12	11	9	1	4	0	10	11	11
22	ASC1	25.5538	25.7845	25.0778	25.6295	25.391	25.0376	25.7529	25.4775	25.1763	26.1955	25.2643	25.7102	25.3427	25.2667	25.0581	P38011	P38011	24	24	24	Guanine nucleotide-binding protein subunit beta-like protein	ASC1	sp|P38011|GBLP_YEAST Guanine nucleotide-binding protein subunit beta-like protein OS=Saccharomyces cerevisiae (strain ATCC 204508 / S288c) OX=559292 GN=ASC1 PE=1 SV=4	1	24	24	24	17	12	14	17	17	20	18	16	17	17	17	18	16	21	17	17	12	14	17	17	20
23	ATP1	25.3561	23.9079	22.9925	24.8223	23.4553	23.9493	23.4354	24.3172	23.8168	23.2263	22.5359	22.6719	22.7531	23.0227	23.6269	P07251	P07251	26	26	26	ATP synthase subunit alpha, mitochondrial	ATP1	sp|P07251|ATPA_YEAST ATP synthase subunit alpha, mitochondrial OS=Saccharomyces cerevisiae (strain ATCC 204508 / S288c) OX=559292 GN=ATP1 PE=1 SV=5	1	26	26	26	15	15	6	22	21	23	18	17	14	11	11	12	16	15	13	15	15	6	22	21	23
24	ATP2	24.8057	23.6855	22.955	24.2747	23.5933	23.9986	23.0337	24.2297	23.6082	24.4177	24.7459	24.2925	23.3169	23.2591	23.2476	P00830	P00830	25	25	25	ATP synthase subunit beta, mitochondrial	ATP2	sp|P00830|ATPB_YEAST ATP synthase subunit beta, mitochondrial OS=Saccharomyces cerevisiae (strain ATCC 204508 / S288c) OX=559292 GN=ATP2 PE=1 SV=2	1	25	25	25	15	9	8	16	19	20	14	18	12	12	23	16	15	16	12	15	9	8	16	19	20
25	ATP3	22.1735	21.5624	20.3051	22.1128	21.2799	21.9626	21.2952	21.8019	19.3735	21.1857	19.006	17.8331	19.6106	21.1584	21.4446	P38077	P38077	10	10	10	ATP synthase subunit gamma, mitochondrial	ATP3	sp|P38077|ATPG_YEAST ATP synthase subunit gamma, mitochondrial OS=Saccharomyces cerevisiae (strain ATCC 204508 / S288c) OX=559292 GN=ATP3 PE=1 SV=1	1	10	10	10	4	2	1	5	6	6	6	5	1	2	3	0	1	5	2	4	2	1	5	6	6
26	BEM1	18.8887	18.2494	19.3918	21.4921	21.6446	21.8311	20.7494	21.0048	20.1693	19.6688	21.0002	20.9895	21.0833	21.2747	21.9888	P29366	P29366	15	15	15	Bud emergence protein 1	BEM1	sp|P29366|BEM1_YEAST Bud emergence protein 1 OS=Saccharomyces cerevisiae (strain ATCC 204508 / S288c) OX=559292 GN=BEM1 PE=1 SV=1	1	15	15	15	1	0	1	6	10	8	3	5	0	1	5	2	5	9	6	1	0	1	6	10	8
27	BFR2	18.7955	19.7978	20.4589	19.8136	20.0682	21.6693	20.9701	18.6824	20.5009	21.087	18.523	21.0577	18.9132	21.7826	21.4229	Q06631	Q06631	14	14	14	Protein BFR2	BFR2	sp|Q06631|BFR2_YEAST Protein BFR2 OS=Saccharomyces cerevisiae (strain ATCC 204508 / S288c) OX=559292 GN=BFR2 PE=1 SV=1	1	14	14	14	0	0	1	4	6	12	5	1	3	0	1	7	2	10	5	0	0	1	4	6	12
28	BMH1	21.3293	21.2931	20.6409	21.886	21.3984	21.7225	21.3741	21.8025	21.3651	20.6569	21.2424	21.1099	21.6982	21.6928	21.1048	P29311	P29311	13	13	3	Protein BMH1	BMH1	sp|P29311|BMH1_YEAST Protein BMH1 OS=Saccharomyces cerevisiae (strain ATCC 204508 / S288c) OX=559292 GN=BMH1 PE=1 SV=4	1	13	13	3	5	2	3	8	8	7	9	6	5	2	6	4	7	9	6	5	2	3	8	8	7
29	BMS1	20.1062	21.6123	21.9472	22.697	23.8777	24.0025	23.3065	22.9537	22.9026	22.0724	23.4	23.6544	23.2765	24.1739	23.9832	Q08965	Q08965	41	41	41	Ribosome biogenesis protein BMS1	BMS1	sp|Q08965|BMS1_YEAST Ribosome biogenesis protein BMS1 OS=Saccharomyces cerevisiae (strain ATCC 204508 / S288c) OX=559292 GN=BMS1 PE=1 SV=1	1	41	41	41	4	6	5	17	28	29	21	18	10	10	19	23	24	30	31	4	6	5	17	28	29
30	BNA4	18.4058	19.0962	19.6585	18.9658	17.1264	17.3798	17.9262	19.4666	18.7864	19.6723	17.8446	18.1568	18.0321	17.7132	17.428	P38169	P38169	2	2	2	Kynurenine 3-monooxygenase	BNA4	sp|P38169|KMO_YEAST Kynurenine 3-monooxygenase OS=Saccharomyces cerevisiae (strain ATCC 204508 / S288c) OX=559292 GN=BNA4 PE=1 SV=1	1	2	2	2	0	0	0	0	2	1	1	1	0	1	1	1	1	1	1	0	0	0	0	2	1
31	BOI1	18.6905	19.3392	19.6421	22.213	23.758	23.2118	22.513	19.5809	19.5997	18.5814	23.0345	22.2908	21.9623	22.7745	22.9146	P38041	P38041	40	40	40	Protein BOB1	BOI1	sp|P38041|BOB1_YEAST Protein BOB1 OS=Saccharomyces cerevisiae (strain ATCC 204508 / S288c) OX=559292 GN=BOI1 PE=1 SV=1	1	40	40	40	1	3	4	16	28	24	16	9	2	0	22	15	18	19	17	1	3	4	16	28	24
32	BRN1	19.3133	18.3161	19.1267	24.2426	23.1269	22.6814	22.7608	23.2467	23.6577	22.3498	21.4854	21.1067	22.4345	22.4341	22.2052	P38170	P38170	22	22	22	Condensin complex subunit 2	BRN1	sp|P38170|CND2_YEAST Condensin complex subunit 2 OS=Saccharomyces cerevisiae (strain ATCC 204508 / S288c) OX=559292 GN=BRN1 PE=1 SV=3	1	22	22	22	1	1	1	16	14	12	14	14	9	8	6	4	6	8	5	1	1	1	16	14	12
33	BRX1	24.0737	23.4117	22.9605	24.4992	25.0763	24.8179	25.1342	24.2785	23.9481	24.695	24.3228	24.9412	24.7936	25.4795	25.0256	Q08235	Q08235	21	21	21	Ribosome biogenesis protein BRX1	BRX1	sp|Q08235|BRX1_YEAST Ribosome biogenesis protein BRX1 OS=Saccharomyces cerevisiae (strain ATCC 204508 / S288c) OX=559292 GN=BRX1 PE=1 SV=2	1	21	21	21	6	9	6	12	16	17	15	15	12	9	14	15	15	16	20	6	9	6	12	16	17
34	BUB1	19.1014	19.8801	18.889	23.8804	22.9002	21.3416	19.4244	22.979	20.4492	19.7457	19.0208	19.0275	22.2459	18.8923	19.7308	P41695	P41695	26	26	26	Checkpoint serine/threonine-protein kinase BUB1	BUB1	sp|P41695|BUB1_YEAST Checkpoint serine/threonine-protein kinase BUB1 OS=Saccharomyces cerevisiae (strain ATCC 204508 / S288c) OX=559292 GN=BUB1 PE=1 SV=2	1	26	26	26	0	0	0	18	19	12	8	15	5	1	0	0	16	4	1	0	0	0	18	19	12
35	BUB3	18.1906	19.4653	19.3315	22.2802	21.4254	20.3247	19.2438	21.5917	21.5394	19.9498	18.8137	19.2387	20.3512	18.2881	19.6333	P26449	P26449	13	13	13	Cell cycle arrest protein BUB3	BUB3	sp|P26449|BUB3_YEAST Cell cycle arrest protein BUB3 OS=Saccharomyces cerevisiae (strain ATCC 204508 / S288c) OX=559292 GN=BUB3 PE=1 SV=1	1	13	13	13	0	0	0	8	10	7	3	7	3	0	1	0	6	1	1	0	0	0	8	10	7
36	BUD21	18.6581	18.963	19.8083	20.3442	20.8567	22.0831	20.0422	17.7518	20.2829	19.0962	19.9844	20.3079	20.0386	21.4809	21.1636	Q08492	Q08492	7	7	7	Bud site selection protein 21	BUD21	sp|Q08492|BUD21_YEAST Bud site selection protein 21 OS=Saccharomyces cerevisiae (strain ATCC 204508 / S288c) OX=559292 GN=BUD21 PE=1 SV=1	1	7	7	7	1	0	2	3	3	5	3	1	1	0	2	4	2	7	3	1	0	2	3	3	5
37	BUD22	19.5955	21.4741	20.2503	21.6871	21.8527	21.8961	21.2603	20.9733	20.9741	22.0515	22.2379	21.9325	21.0655	21.4163	21.4024	Q04347	Q04347	18	18	18	Bud site selection protein 22	BUD22	sp|Q04347|BUD22_YEAST Bud site selection protein 22 OS=Saccharomyces cerevisiae (strain ATCC 204508 / S288c) OX=559292 GN=BUD22 PE=1 SV=1	1	18	18	18	1	3	0	7	14	15	7	7	3	6	13	10	10	12	6	1	3	0	7	14	15
38	CBF2	19.3592	19.4666	19.5521	22.5499	21.7365	20.8262	19.1754	21.1684	21.1325	19.6153	18.8152	19.4191	20.0572	19.8272	18.6316	P32504	P32504	21	21	21	Centromere DNA-binding protein complex CBF3 subunit A	CBF2	sp|P32504|CBF3A_YEAST Centromere DNA-binding protein complex CBF3 subunit A OS=Saccharomyces cerevisiae (strain ATCC 204508 / S288c) OX=559292 GN=CBF2 PE=1 SV=1	1	21	21	21	1	0	0	17	13	10	4	8	6	5	3	1	7	1	1	1	0	0	17	13	10
39	CBF5	27.5837	28.2767	27.879	27.6256	28.6232	28.1336	27.8324	27.9523	27.1063	27.7466	28.8646	28.2332	28.073	28.059	27.347	P33322	P33322	54	54	54	H/ACA ribonucleoprotein complex subunit 4	CBF5	sp|P33322|CBF5_YEAST H/ACA ribonucleoprotein complex subunit CBF5 OS=Saccharomyces cerevisiae (strain ATCC 204508 / S288c) OX=559292 GN=CBF5 PE=1 SV=1	1	54	54	54	31	43	35	36	47	48	39	44	43	35	50	49	44	50	45	31	43	35	36	47	48
40	CBP3	20.9277	17.9365	20.4069	20.5078	20.9483	20.1267	20.7443	20.5746	19.606	20.2553	20.3136	18.5889	21.1319	20.9079	20.3465	P21560	P21560	12	12	12	Protein CBP3, mitochondrial	CBP3	sp|P21560|CBP3_YEAST Protein CBP3, mitochondrial OS=Saccharomyces cerevisiae (strain ATCC 204508 / S288c) OX=559292 GN=CBP3 PE=1 SV=1	1	12	12	12	4	1	0	4	8	4	6	5	0	0	3	0	7	7	4	4	1	0	4	8	4
41	CCT2	24.5692	22.0017	20.0021	23.1539	19.7977	21.3472	22.8035	20.0471	20.6417	21.8601	20.4406	19.9118	20.2599	21.2879	20.6776	P39076	P39076	17	17	17	T-complex protein 1 subunit beta	CCT2	sp|P39076|TCPB_YEAST T-complex protein 1 subunit beta OS=Saccharomyces cerevisiae (strain ATCC 204508 / S288c) OX=559292 GN=CCT2 PE=1 SV=1	1	17	17	17	15	7	4	15	5	6	15	5	5	7	6	3	7	7	5	15	7	4	15	5	6
42	CCT3	24.0466	22.8235	23.4237	23.2267	21.8184	21.9769	22.8895	20.417	22.1362	24.488	23.3577	23.5556	22.1578	22.6516	22.3599	P39077	P39077	32	32	32	T-complex protein 1 subunit gamma	CCT3	sp|P39077|TCPG_YEAST T-complex protein 1 subunit gamma OS=Saccharomyces cerevisiae (strain ATCC 204508 / S288c) OX=559292 GN=CCT3 PE=1 SV=2	1	32	32	32	18	9	13	13	10	10	17	6	5	17	17	14	13	14	9	18	9	13	13	10	10
43	CCT4	23.848	23.3758	22.9931	23.2706	22.4156	22.7113	23.545	22.3631	22.5393	22.7547	22.9791	23.3359	22.7171	23.0388	22.8448	P39078	P39078	18	18	18	T-complex protein 1 subunit delta	CCT4	sp|P39078|TCPD_YEAST T-complex protein 1 subunit delta OS=Saccharomyces cerevisiae (strain ATCC 204508 / S288c) OX=559292 GN=CCT4 PE=1 SV=2	1	18	18	18	13	8	8	11	9	12	12	11	4	10	11	10	14	15	13	13	8	8	11	9	12
44	CCT5	18.6888	18.9651	19.2002	17.8477	17.9707	18.2594	20.1028	19.8103	19.5213	20.4729	18.4311	19.6156	18.5862	19.0986	19.1457	P40413	P40413	4	4	4	T-complex protein 1 subunit epsilon	CCT5	sp|P40413|TCPE_YEAST T-complex protein 1 subunit epsilon OS=Saccharomyces cerevisiae (strain ATCC 204508 / S288c) OX=559292 GN=CCT5 PE=1 SV=3	1	4	4	4	2	1	1	1	1	2	2	1	1	2	2	3	2	2	2	2	1	1	1	1	2
45	CCT6	22.6394	21.9198	21.704	20.9843	20.5348	21.0079	22.4751	19.8212	19.2753	19.0795	20.9787	21.0489	20.5805	21.5122	21.4029	P39079	P39079	13	13	13	T-complex protein 1 subunit zeta	CCT6	sp|P39079|TCPZ_YEAST T-complex protein 1 subunit zeta OS=Saccharomyces cerevisiae (strain ATCC 204508 / S288c) OX=559292 GN=CCT6 PE=1 SV=1	1	13	13	13	9	8	5	6	7	5	10	4	1	2	5	6	5	8	6	9	8	5	6	7	5
46	CCT7	22.425	21.6994	22.2845	21.7501	20.5333	20.5917	21.6327	19.9355	19.253	23.4111	22.5079	23.0448	20.1024	20.9487	19.873	P42943	P42943	18	18	18	T-complex protein 1 subunit eta	CCT7	sp|P42943|TCPH_YEAST T-complex protein 1 subunit eta OS=Saccharomyces cerevisiae (strain ATCC 204508 / S288c) OX=559292 GN=CCT7 PE=1 SV=1	1	18	18	18	6	3	8	7	5	7	8	3	1	11	11	14	4	8	4	6	3	8	7	5	7
47	CCT8	24.4385	24.123	23.5409	23.3243	22.6868	22.5264	23.5502	22.7237	22.5154	24.8953	24.3184	24.6419	23.3452	23.3878	23.5707	P47079	P47079	27	27	27	T-complex protein 1 subunit theta	CCT8	sp|P47079|TCPQ_YEAST T-complex protein 1 subunit theta OS=Saccharomyces cerevisiae (strain ATCC 204508 / S288c) OX=559292 GN=CCT8 PE=1 SV=1	1	27	27	27	16	16	12	17	14	12	20	9	7	21	22	17	12	16	14	16	16	12	17	14	12
48	CDC10	19.6332	19.317	19.4488	21.0399	20.2091	20.1432	18.5436	17.8288	18.3942	21.917	22.0083	21.1997	20.3889	19.348	19.732	P25342	P25342	11	11	11	Cell division control protein 10	CDC10	sp|P25342|CDC10_YEAST Cell division control protein 10 OS=Saccharomyces cerevisiae (strain ATCC 204508 / S288c) OX=559292 GN=CDC10 PE=1 SV=1	1	11	11	11	1	0	0	5	3	3	2	0	2	2	5	9	2	3	1	1	0	0	5	3	3
49	CDC14	20.2755	21.1485	18.9443	21.0011	24.1767	24.1685	23.1329	22.0419	18.545	19.3326	24.0376	22.6341	22.9921	23.0681	23.7157	Q00684	Q00684	23	23	23	Tyrosine-protein phosphatase CDC14	CDC14	sp|Q00684|CDC14_YEAST Tyrosine-protein phosphatase CDC14 OS=Saccharomyces cerevisiae (strain ATCC 204508 / S288c) OX=559292 GN=CDC14 PE=1 SV=2	1	23	23	23	2	7	3	8	19	20	16	8	1	1	18	13	13	15	10	2	7	3	8	19	20
50	CDC16	26.1785	26.2165	25.7362	25.7488	24.5934	24.219	24.2652	25.3256	25.6436	26.7176	25.7688	25.59	24.1036	23.7351	23.9399	P09798	P09798	48	48	48	Anaphase-promoting complex subunit CDC16	CDC16	sp|P09798|CDC16_YEAST Anaphase-promoting complex subunit CDC16 OS=Saccharomyces cerevisiae (strain ATCC 204508 / S288c) OX=559292 GN=CDC16 PE=1 SV=1	1	48	48	48	27	37	28	30	31	26	30	31	23	30	34	34	23	17	16	27	37	28	30	31	26
51	CDC19	26.803	26.3427	26.3102	26.6968	25.3007	25.4183	26.1718	25.5448	25.2324	25.4897	25.4742	25.0279	25.6093	25.8745	25.953	P00549;P52489	P00549	43;2	43;2	43;2	Pyruvate kinase 1	CDC19	sp|P00549|KPYK1_YEAST Pyruvate kinase 1 OS=Saccharomyces cerevisiae (strain ATCC 204508 / S288c) OX=559292 GN=CDC19 PE=1 SV=2	2	43	43	43	29	27	25	32	28	31	31	29	20	24	28	24	26	30	30	29	27	25	32	28	31
52	CDC24	20.3141	19.3297	20.3595	20.2708	20.7647	20.119	19.7692	20.1984	20.0346	18.7915	19.8746	19.3732	19.9016	19.9182	19.6949	P11433	P11433	14	14	14	Cell division control protein 24	CDC24	sp|P11433|CDC24_YEAST Cell division control protein 24 OS=Saccharomyces cerevisiae (strain ATCC 204508 / S288c) OX=559292 GN=CDC24 PE=1 SV=2	1	14	14	14	0	0	0	2	12	6	2	5	2	0	5	1	4	5	2	0	0	0	2	12	6
53	CDC39	18.6565	19.6091	18.89	19.9195	19.9996	19.8148	19.8135	18.0091	18.2596	20.027	20.1646	20.3467	18.0893	18.9656	20.7002	P25655	P25655	16	16	16	General negative regulator of transcription subunit 1	CDC39	sp|P25655|NOT1_YEAST General negative regulator of transcription subunit 1 OS=Saccharomyces cerevisiae (strain ATCC 204508 / S288c) OX=559292 GN=CDC39 PE=1 SV=3	1	16	16	16	0	1	0	3	4	2	4	0	1	3	10	6	1	5	3	0	1	0	3	4	2
54	CDC48	22.8849	19.2382	21.91	22.6385	21.3685	21.694	22.3619	22.4147	22.0241	21.184	20.888	21.5885	21.7582	22.0408	22.1203	P25694	P25694	23	23	23	Cell division control protein 48	CDC48	sp|P25694|CDC48_YEAST Cell division control protein 48 OS=Saccharomyces cerevisiae (strain ATCC 204508 / S288c) OX=559292 GN=CDC48 PE=1 SV=3	1	23	23	23	11	1	4	12	12	11	12	11	7	4	8	7	9	12	8	11	1	4	12	12	11
55	CDC5	20.5612	19.7811	20.3029	21.4012	21.6248	20.2148	19.4611	21.0024	19.9072	19.6544	19.0612	20.3455	21.1966	19.4516	19.5798	P32562	P32562	10	10	10	Cell cycle serine/threonine-protein kinase CDC5/MSD2	CDC5	sp|P32562|CDC5_YEAST Cell cycle serine/threonine-protein kinase CDC5/MSD2 OS=Saccharomyces cerevisiae (strain ATCC 204508 / S288c) OX=559292 GN=CDC5 PE=1 SV=1	1	10	10	10	0	0	0	3	8	4	2	7	3	0	1	0	7	3	3	0	0	0	3	8	4
56	CHA1	21.4849	19.8901	19.9985	20.5956	19.4688	19.0946	18.3682	17.783	19.1404	22.9729	22.0701	21.5613	18.7532	20.6842	19.8285	P25379	P25379	14	14	14	Catabolic L-serine/threonine dehydratase;L-serine dehydratase;L-threonine dehydratase	CHA1	sp|P25379|STDH_YEAST Catabolic L-serine/threonine dehydratase OS=Saccharomyces cerevisiae (strain ATCC 204508 / S288c) OX=559292 GN=CHA1 PE=1 SV=2	1	14	14	14	4	1	0	1	1	0	0	0	0	6	8	5	3	5	1	4	1	0	1	1	0
57	CHC1	22.3806	20.5718	20.0025	23.3185	21.7512	23.1593	21.1018	21.1975	21.8807	20.4589	19.1835	18.2745	20.4695	21.1917	20.9625	P22137	P22137	34	34	34	Clathrin heavy chain	CHC1	sp|P22137|CLH_YEAST Clathrin heavy chain OS=Saccharomyces cerevisiae (strain ATCC 204508 / S288c) OX=559292 GN=CHC1 PE=1 SV=1	1	34	34	34	11	3	4	16	17	23	10	10	12	2	2	3	9	14	9	11	3	4	16	17	23
58	CHD1	19.2064	19.6412	19.4901	22.133	25.4547	25.0018	22.7782	24.4041	20.652	19.5458	18.8101	20.5805	26.2105	25.0167	25.0779	P32657	P32657	77	77	77	Chromo domain-containing protein 1	CHD1	sp|P32657|CHD1_YEAST Chromo domain-containing protein 1 OS=Saccharomyces cerevisiae (strain ATCC 204508 / S288c) OX=559292 GN=CHD1 PE=1 SV=1	1	77	77	77	1	0	0	13	55	52	15	30	8	1	6	8	67	52	45	1	0	0	13	55	52
59	CHS3	18.7894	20.2327	20.7153	19.0191	19.5874	19.8897	20.7972	22.0669	21.1471	19.2926	18.4904	20.7271	18.431	20.5793	20.1286	P29465	P29465	12	12	12	Chitin synthase 3	CHS3	sp|P29465|CHS3_YEAST Chitin synthase 3 OS=Saccharomyces cerevisiae (strain ATCC 204508 / S288c) OX=559292 GN=CHS3 PE=1 SV=3	1	12	12	12	2	1	6	0	2	2	4	6	6	0	2	6	2	6	1	2	1	6	0	2	2
60	CIC1	22.6571	22.8609	22.6953	23.9852	24.8174	25.2839	24.3556	24.2487	24.3167	24.2134	23.9364	24.7637	24.6761	24.9941	25.0622	P38779	P38779	34	34	34	Proteasome-interacting protein CIC1	CIC1	sp|P38779|CIC1_YEAST Proteasome-interacting protein CIC1 OS=Saccharomyces cerevisiae (strain ATCC 204508 / S288c) OX=559292 GN=CIC1 PE=1 SV=1	1	34	34	34	5	5	7	12	23	25	16	15	10	10	18	16	23	24	21	5	5	7	12	23	25
61	CKA1	18.9526	19.0093	20.2454	19.7276	18.9257	19.3051	17.9319	19.2012	18.8518	20.297	19.3774	19.4522	19.4887	19.5968	19.6682	P15790	P15790	12	12	12	Casein kinase II subunit alpha	CKA1	sp|P15790|CSK21_YEAST Casein kinase II subunit alpha OS=Saccharomyces cerevisiae (strain ATCC 204508 / S288c) OX=559292 GN=CKA1 PE=1 SV=1	1	12	12	12	2	0	0	3	3	6	3	1	0	2	4	4	3	9	3	2	0	0	3	3	6
62	CKA2	18.0623	19.2048	19.5506	19.102	19.4693	20.6487	20.315	18.0532	19.7977	19.7431	20.2129	20.4715	20.7826	19.8826	20.2503	P19454	P19454	10	10	10	Casein kinase II subunit alpha	CKA2	sp|P19454|CSK22_YEAST Casein kinase II subunit alpha OS=Saccharomyces cerevisiae (strain ATCC 204508 / S288c) OX=559292 GN=CKA2 PE=1 SV=2	1	10	10	10	1	0	0	2	7	4	3	0	1	1	5	5	6	6	2	1	0	0	2	7	4
63	CKB2	19.2192	19.1305	19.1509	18.6446	19.8123	19.1497	18.6232	18.5076	18.3689	19.8082	19.0373	18.522	18.7846	19.7234	19.2653	P38930	P38930	2	2	2	Casein kinase II subunit beta	CKB2	sp|P38930|CSK2C_YEAST Casein kinase II subunit beta OS=Saccharomyces cerevisiae (strain ATCC 204508 / S288c) OX=559292 GN=CKB2 PE=1 SV=1	1	2	2	2	0	0	0	0	1	2	1	0	2	0	2	2	2	2	2	0	0	0	0	1	2
64	CLU1	21.5608	19.5433	22.7073	20.5726	19.6959	25.6483	21.242	18.9752	18.0971	19.377	19.1395	21.2419	18.209	22.8671	23.4623	Q03690	Q03690	43	43	43	Clustered mitochondria protein 1	CLU1	sp|Q03690|CLU_YEAST Clustered mitochondria protein 1 OS=Saccharomyces cerevisiae (strain ATCC 204508 / S288c) OX=559292 GN=CLU1 PE=1 SV=1	1	43	43	43	3	1	12	8	4	40	14	3	1	0	3	7	1	26	22	3	1	12	8	4	40
65	CMR1	19.2224	18.5765	19.9193	22.9092	23.2293	21.8968	21.4821	23.275	22.196	18.2707	20.2883	18.9256	23.099	21.2812	21.8678	Q12510	Q12510	17	17	17	DNA damage-binding protein CMR1	CMR1	sp|Q12510|CMR1_YEAST DNA damage-binding protein CMR1 OS=Saccharomyces cerevisiae (strain ATCC 204508 / S288c) OX=559292 GN=CMR1 PE=1 SV=1	1	17	17	17	0	0	0	8	13	9	8	12	8	2	2	1	11	7	5	0	0	0	8	13	9
66	COP1	21.0531	18.3514	19.782	23.0329	20.1398	21.1515	20.5788	20.204	19.2477	19.6285	18.7913	19.4934	19.8476	20.7685	20.5336	P53622	P53622	20	20	20	Coatomer subunit alpha	COP1	sp|P53622|COPA_YEAST Coatomer subunit alpha OS=Saccharomyces cerevisiae (strain ATCC 204508 / S288c) OX=559292 GN=COP1 PE=1 SV=2	1	20	20	20	8	0	0	12	4	5	9	4	0	2	1	0	3	9	5	8	0	0	12	4	5
67	COX15	20.6467	19.4927	20.1851	19.393	19.5971	19.7553	18.8568	20.3409	19.0913	18.6675	19.1883	19.9371	20.0562	19.5159	19.4405	P40086	P40086	4	4	4	Cytochrome c oxidase assembly protein COX15	COX15	sp|P40086|COX15_YEAST Cytochrome c oxidase assembly protein COX15 OS=Saccharomyces cerevisiae (strain ATCC 204508 / S288c) OX=559292 GN=COX15 PE=3 SV=1	1	4	4	4	0	1	2	2	3	1	1	4	1	0	1	1	4	3	2	0	1	2	2	3	1
68	CRM1	19.2256	19.6855	19.4408	22.6042	20.1859	20.0957	18.6148	21.1659	20.9378	18.562	19.1253	19.3016	19.2781	19.6226	18.9702	P30822	P30822	13	13	13	Exportin-1	CRM1	sp|P30822|XPO1_YEAST Exportin-1 OS=Saccharomyces cerevisiae (strain ATCC 204508 / S288c) OX=559292 GN=CRM1 PE=1 SV=1	1	13	13	13	0	0	0	8	4	6	1	3	2	1	0	0	2	0	0	0	0	0	8	4	6
69	CTF19	18.8126	19.4059	21.0297	19.9353	19.6268	18.793	18.5533	19.3433	20.2389	19.2575	18.4752	18.7984	19.2541	17.9938	17.9073	Q02732	Q02732	7	7	7	Central kinetochore subunit CTF19	CTF19	sp|Q02732|CENPP_YEAST Inner kinetochore subunit CTF19 OS=Saccharomyces cerevisiae (strain ATCC 204508 / S288c) OX=559292 GN=CTF19 PE=1 SV=1	1	7	7	7	1	0	0	2	4	2	1	2	0	0	0	0	5	0	0	1	0	0	2	4	2
70	CTF3	19.3532	19.6922	20.0145	20.2888	20.2879	19.6735	18.4813	20.125	19.0562	19.2502	17.7873	18.2094	19.797	19.4615	19.448	Q12748	Q12748	10	10	10	Central kinetochore subunit CTF3	CTF3	sp|Q12748|CENPI_YEAST Inner kinetochore subunit CTF3 OS=Saccharomyces cerevisiae (strain ATCC 204508 / S288c) OX=559292 GN=CTF3 PE=1 SV=1	1	10	10	10	1	0	0	4	9	2	2	3	1	0	1	0	5	2	1	1	0	0	4	9	2
71	DBP10	20.9526	20.2833	21.4438	23.1239	24.1104	24.3274	23.6996	23.1554	22.742	23.495	22.7745	23.1438	23.6636	24.2147	24.0877	Q12389	Q12389	38	38	38	ATP-dependent RNA helicase DBP10	DBP10	sp|Q12389|DBP10_YEAST ATP-dependent RNA helicase DBP10 OS=Saccharomyces cerevisiae (strain ATCC 204508 / S288c) OX=559292 GN=DBP10 PE=1 SV=2	1	38	38	38	4	5	4	16	31	28	28	17	11	13	17	18	23	23	22	4	5	4	16	31	28
72	DBP2	20.8913	20.7585	21.1642	20.2968	21.0366	20.461	21.4759	18.3264	19.5001	19.3841	22.4496	22.6533	22.0254	20.7863	18.7571	P24783	P24783	21	20	20	ATP-dependent RNA helicase DBP2	DBP2	sp|P24783|DBP2_YEAST ATP-dependent RNA helicase DBP2 OS=Saccharomyces cerevisiae (strain ATCC 204508 / S288c) OX=559292 GN=DBP2 PE=1 SV=1	1	21	20	20	0	2	5	4	10	5	5	4	2	2	13	10	12	11	2	0	2	5	3	9	4
73	DBP3	26.9141	28.1053	27.6418	27.0439	27.9664	27.8934	27.1999	27.8335	27.9379	27.3219	28.5442	28.1323	27.9205	27.992	27.7723	P20447	P20447	58	58	58	ATP-dependent RNA helicase DBP3	DBP3	sp|P20447|DBP3_YEAST ATP-dependent RNA helicase DBP3 OS=Saccharomyces cerevisiae (strain ATCC 204508 / S288c) OX=559292 GN=DBP3 PE=1 SV=2	1	58	58	58	27	40	38	28	44	43	38	42	38	31	44	45	39	46	44	27	40	38	28	44	43
74	DBP6	21.8161	23.5271	23.3228	21.9311	23.6681	22.9389	23.5359	23.6235	22.7384	22.4046	24.157	23.7177	23.7726	23.6484	23.5996	P53734	P53734	34	34	34	ATP-dependent RNA helicase DBP6	DBP6	sp|P53734|DBP6_YEAST ATP-dependent RNA helicase DBP6 OS=Saccharomyces cerevisiae (strain ATCC 204508 / S288c) OX=559292 GN=DBP6 PE=1 SV=1	1	34	34	34	3	18	9	8	21	20	17	16	10	8	22	17	23	19	11	3	18	9	8	21	20
75	DBP7	19.4525	20.8608	21.4535	21.4803	23.2364	23.7674	23.1379	22.9717	21.6184	21.3534	23.2017	23.6283	23.3745	24.0329	23.963	P36120	P36120	31	31	31	ATP-dependent RNA helicase DBP7	DBP7	sp|P36120|DBP7_YEAST ATP-dependent RNA helicase DBP7 OS=Saccharomyces cerevisiae (strain ATCC 204508 / S288c) OX=559292 GN=DBP7 PE=1 SV=1	1	31	31	31	1	2	6	8	19	20	19	10	8	4	16	13	16	22	13	1	2	6	8	19	20
76	DBP9	23.545	24.6115	24.1875	24.2011	25.112	25.0926	24.7896	24.6228	24.3264	24.2504	24.7774	24.87	25.0611	25.3417	25.2438	Q06218	Q06218	46	46	46	ATP-dependent RNA helicase DBP9	DBP9	sp|Q06218|DBP9_YEAST ATP-dependent RNA helicase DBP9 OS=Saccharomyces cerevisiae (strain ATCC 204508 / S288c) OX=559292 GN=DBP9 PE=1 SV=1	1	46	46	46	12	18	13	23	32	35	28	23	21	18	30	23	30	32	28	12	18	13	23	32	35
77	DED1	24.9928	23.835	24.8986	26.2782	23.7985	24.6449	23.903	23.9326	24.2505	24.0707	23.7924	24.292	23.8532	24.4312	24.8797	P06634	P06634	33	33	26	ATP-dependent RNA helicase DED1	DED1	sp|P06634|DED1_YEAST ATP-dependent RNA helicase DED1 OS=Saccharomyces cerevisiae (strain ATCC 204508 / S288c) OX=559292 GN=DED1 PE=1 SV=2	1	33	33	26	20	10	13	29	18	26	19	11	10	15	15	15	15	20	12	20	10	13	29	18	26
78	DHR2	20.6391	21.5789	20.2211	20.0778	21.444	21.6405	21.4119	21.1287	19.6269	19.9241	21.6721	21.5251	21.1062	22.4034	21.6551	P36009	P36009	18	18	18	Probable ATP-dependent RNA helicase DHR2	DHR2	sp|P36009|DHR2_YEAST Probable ATP-dependent RNA helicase DHR2 OS=Saccharomyces cerevisiae (strain ATCC 204508 / S288c) OX=559292 GN=DHR2 PE=1 SV=1	1	18	18	18	0	4	1	2	11	7	7	7	1	2	6	8	8	9	4	0	4	1	2	11	7
79	DIP2	19.7189	21.1406	20.7015	18.988	21.9555	22.8537	21.2214	21.1874	22.0715	19.4822	21.6332	22.4296	21.4125	22.8137	22.5316	Q12220	Q12220	23	23	23	U3 small nucleolar RNA-associated protein 12	DIP2	sp|Q12220|UTP12_YEAST U3 small nucleolar RNA-associated protein 12 OS=Saccharomyces cerevisiae (strain ATCC 204508 / S288c) OX=559292 GN=DIP2 PE=1 SV=1	1	23	23	23	1	4	3	1	15	21	4	6	7	1	11	12	13	14	10	1	4	3	1	15	21
80	DOT6	18.0567	19.7215	19.1101	21.1308	20.3226	20.2675	19.5095	19.0405	18.4129	19.141	19.1555	20.1104	19.8503	20.1802	17.9869	P40059	P40059	13	13	12	Transcriptional regulatory protein DOT6	DOT6	sp|P40059|DOT6_YEAST Transcriptional regulatory protein DOT6 OS=Saccharomyces cerevisiae (strain ATCC 204508 / S288c) OX=559292 GN=DOT6 PE=1 SV=1	1	13	13	12	1	0	1	8	8	5	3	2	0	1	2	2	3	6	5	1	0	1	8	8	5
81	DPM1	19.899	19.3712	20.7271	21.0622	19.5103	19.6214	19.637	20.0305	20.3779	18.6804	18.8068	18.7274	19.938	20.5125	20.4984	P14020	P14020	4	4	4	Dolichol-phosphate mannosyltransferase	DPM1	sp|P14020|DPM1_YEAST Dolichol-phosphate mannosyltransferase OS=Saccharomyces cerevisiae (strain ATCC 204508 / S288c) OX=559292 GN=DPM1 PE=1 SV=3	1	4	4	4	2	1	3	4	2	3	4	2	2	1	1	1	2	3	1	2	1	3	4	2	3
82	DRS1	18.1128	19.7955	21.7528	20.9934	22.2775	23.0117	22.4307	20.8656	20.0958	21.663	20.8484	22.1267	22.14	22.803	23.1628	P32892	P32892	24	24	24	ATP-dependent RNA helicase DRS1	DRS1	sp|P32892|DRS1_YEAST ATP-dependent RNA helicase DRS1 OS=Saccharomyces cerevisiae (strain ATCC 204508 / S288c) OX=559292 GN=DRS1 PE=1 SV=2	1	24	24	24	1	2	2	7	13	15	10	4	3	4	9	8	11	13	13	1	2	2	7	13	15
83	DSS1	18.9455	19.6202	19.2073	18.9325	19.5402	19.6455	19.29	18.9312	19.3481	18.8715	18.2835	18.3726	18.9316	19.5975	19.0357	P39112	P39112	8	8	8	Exoribonuclease II, mitochondrial	DSS1	sp|P39112|DSS1_YEAST Exoribonuclease II, mitochondrial OS=Saccharomyces cerevisiae (strain ATCC 204508 / S288c) OX=559292 GN=DSS1 PE=1 SV=2	1	8	8	8	1	0	0	1	6	6	3	2	1	0	1	1	4	5	3	1	0	0	1	6	6
84	EAF3	19.6826	19.2228	19.9865	22.6953	22.4715	22.1124	22.1343	23.1674	22.5607	20.9565	20.7317	21.0403	22.5237	21.5914	21.3169	Q12432	Q12432	20	20	20	Chromatin modification-related protein EAF3	EAF3	sp|Q12432|EAF3_YEAST Chromatin modification-related protein EAF3 OS=Saccharomyces cerevisiae (strain ATCC 204508 / S288c) OX=559292 GN=EAF3 PE=1 SV=1	1	20	20	20	0	0	1	11	14	11	10	14	8	2	6	2	14	10	7	0	0	1	11	14	11
85	EBP2	21.2805	19.6397	20.3414	22.993	22.6898	23.7068	23.8636	22.5348	22.367	22.758	22.221	23.4333	22.8226	23.9122	23.5267	P36049	P36049	24	24	24	rRNA-processing protein EBP2	EBP2	sp|P36049|EBP2_YEAST rRNA-processing protein EBP2 OS=Saccharomyces cerevisiae (strain ATCC 204508 / S288c) OX=559292 GN=EBP2 PE=1 SV=1	1	24	24	24	4	1	5	10	15	19	18	10	11	6	10	14	12	17	15	4	1	5	10	15	19
86	ECM14	19.3281	21.3272	21.8321	18.3089	18.6489	20.0854	20.1381	19.7613	20.4682	18.3089	19.1325	20.2187	19.3523	20.6916	20.7201	P38836	P38836	6	6	6	Putative metallocarboxypeptidase ECM14	ECM14	sp|P38836|ECM14_YEAST Putative metallocarboxypeptidase ECM14 OS=Saccharomyces cerevisiae (strain ATCC 204508 / S288c) OX=559292 GN=ECM14 PE=1 SV=1	1	6	6	6	2	2	4	0	1	3	5	1	3	0	2	4	2	5	4	2	2	4	0	1	3
87	ECM32	18.7361	18.9134	19.8461	18.0578	19.744	18.354	19.5608	18.7958	18.0991	19.4029	19.1611	18.8868	19.7745	19.6079	20.2552	P32644	P32644	9	9	9	Putative ATP-dependent RNA helicase ECM32	ECM32	sp|P32644|ECM32_YEAST Putative ATP-dependent RNA helicase ECM32 OS=Saccharomyces cerevisiae (strain ATCC 204508 / S288c) OX=559292 GN=ECM32 PE=1 SV=1	1	9	9	9	1	1	1	2	6	4	6	1	0	0	3	2	3	5	4	1	1	1	2	6	4
88	EFR3	20.1762	19.6363	18.8034	18.8148	19.3451	19.2659	19.6183	19.1237	19.0594	19.6145	19.2239	19.0456	19.5746	19.0739	19.1446	Q03653	Q03653	7	7	6	Protein EFR3	EFR3	sp|Q03653|EFR3_YEAST Protein EFR3 OS=Saccharomyces cerevisiae (strain ATCC 204508 / S288c) OX=559292 GN=EFR3 PE=1 SV=1	1	7	7	6	0	0	1	0	2	3	0	1	0	0	0	1	4	4	3	0	0	1	0	2	3
89	EFT1	26.309	25.7794	25.6296	25.6758	25.1703	25.171	25.813	25.4042	25.46	25.5015	25.2234	25.2406	25.6252	25.5722	25.7297	P32324	P32324	57	57	57	Elongation factor 2	EFT1	sp|P32324|EF2_YEAST Elongation factor 2 OS=Saccharomyces cerevisiae (strain ATCC 204508 / S288c) OX=559292 GN=EFT1 PE=1 SV=1	1	57	57	57	38	33	22	35	37	43	45	35	21	29	35	28	39	44	33	38	33	22	35	37	43
90	EIS1	21.1389	19.3499	19.961	22.6366	21.7948	22.4231	22.1833	20.5057	21.7674	20.1898	21.1879	21.205	21.8808	22.578	22.5324	Q05050	Q05050	29	29	29	Eisosome protein 1	EIS1	sp|Q05050|EIS1_YEAST Eisosome protein 1 OS=Saccharomyces cerevisiae (strain ATCC 204508 / S288c) OX=559292 GN=EIS1 PE=1 SV=1	1	29	29	29	6	1	4	19	15	18	20	5	6	4	3	11	11	21	15	6	1	4	19	15	18
91	ELO3	22.4584	22.3374	21.5696	21.5989	21.0662	20.915	20.2061	23.4521	22.3615	22.4061	21.2463	21.173	20.7207	20.3593	20.0334	P40319	P40319	7	7	7	Elongation of fatty acids protein 3	ELO3	sp|P40319|ELO3_YEAST Elongation of fatty acids protein 3 OS=Saccharomyces cerevisiae (strain ATCC 204508 / S288c) OX=559292 GN=ELO3 PE=1 SV=1	1	7	7	7	3	6	2	5	5	3	3	6	4	4	5	3	5	3	3	3	6	2	5	5	3
92	EMG1	19.0403	20.7908	21.0823	19.6741	21.9199	22.6945	21.8724	21.6695	21.7939	19.2392	21.6035	22.2206	21.4212	22.1545	22.6069	Q06287	Q06287	16	16	16	Ribosomal RNA small subunit methyltransferase NEP1	EMG1	sp|Q06287|NEP1_YEAST Ribosomal RNA small subunit methyltransferase NEP1 OS=Saccharomyces cerevisiae (strain ATCC 204508 / S288c) OX=559292 GN=EMG1 PE=1 SV=1	1	16	16	16	1	3	3	1	9	10	2	7	4	1	8	8	9	12	10	1	3	3	1	9	10
93	EMW1	20.102	20.0591	21.0299	19.4915	18.7423	18.7151	19.7958	18.8209	18.4386	19.695	19.4521	18.7765	19.6916	20.1466	18.5614	P42842	P42842	6	6	6	Essential for maintenance of the cell wall protein 1	EMW1	sp|P42842|EMW1_YEAST Essential for maintenance of the cell wall protein 1 OS=Saccharomyces cerevisiae (strain ATCC 204508 / S288c) OX=559292 GN=EMW1 PE=1 SV=1	1	6	6	6	3	2	4	3	1	4	3	1	0	1	0	0	2	3	2	3	2	4	3	1	4
94	ENA2	23.525	23.5504	25.3124	23.2009	22.4446	22.4773	23.4325	26.6189	27.4249	20.1988	20.1889	23.3978	21.9732	22.2912	21.3688	Q01896;Q12691	Q01896;Q12691	52;50	52;50	4;4	Sodium transport ATPase 2;Sodium transport ATPase 5	ENA2;ENA5	sp|Q01896|ATN2_YEAST Sodium transport ATPase 2 OS=Saccharomyces cerevisiae (strain ATCC 204508 / S288c) OX=559292 GN=ENA2 PE=1 SV=1;sp|Q12691|ATN5_YEAST Sodium transport ATPase 5 OS=Saccharomyces cerevisiae (strain ATCC 204508 / S288c) OX=559292 GN=ENA5 PE	2	52	52	4	13	16	26	13	12	15	17	41	46	5	3	15	9	8	10	13	16	26	13	12	15
95	ENO1	22.6887	22.5398	21.36	21.9948	22.1494	21.3952	22.1794	22.5072	20.8142	21.1756	21.7139	19.8965	21.9123	21.9792	22.0879	P00924	P00924	25	7	7	Enolase 1	ENO1	sp|P00924|ENO1_YEAST Enolase 1 OS=Saccharomyces cerevisiae (strain ATCC 204508 / S288c) OX=559292 GN=ENO1 PE=1 SV=3	1	25	7	7	11	17	13	13	16	14	13	16	13	9	16	12	18	16	15	3	5	4	4	4	3
96	ENO2	26.533	26.6737	26.1918	26.0668	25.604	25.7152	25.9927	26.3006	25.8136	25.4418	26.4802	25.6674	25.9224	25.9182	26.1715	P00925	P00925	32	32	14	Enolase 2	ENO2	sp|P00925|ENO2_YEAST Enolase 2 OS=Saccharomyces cerevisiae (strain ATCC 204508 / S288c) OX=559292 GN=ENO2 PE=1 SV=2	1	32	32	14	17	21	17	18	22	22	20	22	19	16	22	21	21	22	22	17	21	17	18	22	22
97	ENP1	20.2892	19.2267	19.1277	19.2777	20.9815	21.6571	20.6372	20.9961	21.4282	19.6451	20.852	21.36	20.7318	21.5879	21.4538	P38333	P38333	14	14	14	Essential nuclear protein 1	ENP1	sp|P38333|ENP1_YEAST Essential nuclear protein 1 OS=Saccharomyces cerevisiae (strain ATCC 204508 / S288c) OX=559292 GN=ENP1 PE=1 SV=1	1	14	14	14	0	3	2	1	10	11	4	6	2	1	7	9	9	10	7	0	3	2	1	10	11
98	ENP2	19.4868	19.2538	20.784	20.462	21.5344	21.2378	20.7369	18.1487	18.1514	20.6623	20.8328	19.7266	20.2893	20.9711	21.028	P48234	P48234	13	13	13	Ribosome biogenesis protein ENP2	ENP2	sp|P48234|NOL10_YEAST Ribosome biogenesis protein ENP2 OS=Saccharomyces cerevisiae (strain ATCC 204508 / S288c) OX=559292 GN=ENP2 PE=1 SV=2	1	13	13	13	0	1	1	4	7	5	5	1	2	2	6	5	6	10	3	0	1	1	4	7	5
99	ERB1	22.7937	23.4076	23.4761	24.674	25.0339	25.2019	25.0233	24.3303	24.4899	24.5445	23.8158	24.6382	24.681	25.1183	25.304	Q04660	Q04660	45	45	45	Ribosome biogenesis protein ERB1	ERB1	sp|Q04660|ERB1_YEAST Ribosome biogenesis protein ERB1 OS=Saccharomyces cerevisiae (strain ATCC 204508 / S288c) OX=559292 GN=ERB1 PE=1 SV=1	1	45	45	45	10	11	10	20	30	33	30	21	20	16	17	21	29	28	26	10	11	10	20	30	33
100	ERG1	21.3839	21.4228	18.6715	21.1209	18.987	20.3732	17.5687	17.9924	17.9316	19.1011	17.7539	18.6467	19.3596	18.7769	19.0429	P32476	P32476	6	6	6	Squalene monooxygenase	ERG1	sp|P32476|ERG1_YEAST Squalene monooxygenase OS=Saccharomyces cerevisiae (strain ATCC 204508 / S288c) OX=559292 GN=ERG1 PE=1 SV=2	1	6	6	6	4	0	1	4	3	3	2	0	0	0	0	0	0	3	0	4	0	1	4	3	3
101	ERG13	20.8804	19.0607	19.2811	20.3454	19.4565	20.2518	19.7861	20.094	20.1956	20.1303	19.8867	18.4598	19.9813	20.3173	19.7513	P54839	P54839	8	8	8	Hydroxymethylglutaryl-CoA synthase	ERG13	sp|P54839|HMCS_YEAST Hydroxymethylglutaryl-CoA synthase OS=Saccharomyces cerevisiae (strain ATCC 204508 / S288c) OX=559292 GN=ERG13 PE=1 SV=1	1	8	8	8	5	3	0	2	4	3	5	5	2	2	4	1	6	5	3	5	3	0	2	4	3
102	ERJ5	19.2063	19.486	19.9794	20.8246	21.3069	21.7052	21.1468	20.2869	19.0829	19.1548	20.265	19.0644	20.6996	21.1825	20.6114	P43613	P43613	8	8	8	ER-localized J domain-containing protein 5	ERJ5	sp|P43613|ERJ5_YEAST ER-localized J domain-containing protein 5 OS=Saccharomyces cerevisiae (strain ATCC 204508 / S288c) OX=559292 GN=ERJ5 PE=1 SV=1	1	8	8	8	1	2	0	3	5	5	6	2	0	1	3	1	4	5	1	1	2	0	3	5	5
103	ESF1	22.107	21.669	22.7009	23.2272	23.5755	23.9421	23.1864	22.8069	23.2471	23.1255	23.1235	23.8128	22.9611	23.7272	23.3835	Q06344	Q06344	31	31	31	Pre-rRNA-processing protein ESF1	ESF1	sp|Q06344|ESF1_YEAST Pre-rRNA-processing protein ESF1 OS=Saccharomyces cerevisiae (strain ATCC 204508 / S288c) OX=559292 GN=ESF1 PE=1 SV=1	1	31	31	31	5	6	11	12	20	25	12	7	13	6	17	20	12	23	15	5	6	11	12	20	25
104	FAA4	22.7327	22.3292	21.8813	22.3731	21.1771	20.9811	21.0963	21.685	21.6189	22.6989	21.5108	22.5611	21.1245	21.2736	22.1318	P47912	P47912	19	19	17	Long-chain-fatty-acid--CoA ligase 4	FAA4	sp|P47912|LCF4_YEAST Long-chain-fatty-acid--CoA ligase 4 OS=Saccharomyces cerevisiae (strain ATCC 204508 / S288c) OX=559292 GN=FAA4 PE=1 SV=1	1	19	19	17	8	8	5	7	9	7	5	8	3	6	9	9	8	9	8	8	8	5	7	9	7
105	FAS1	24.5772	22.582	21.5083	23.709	23.2554	23.3826	23.7373	23.2396	21.4232	23.8719	22.7227	23.0181	23.0018	23.5874	23.431	P07149	P07149	49	49	49	Fatty acid synthase subunit beta;3-hydroxyacyl-[acyl-carrier-protein] dehydratase;Enoyl-[acyl-carrier-protein] reductase [NADH];[Acyl-carrier-protein] acetyltransferase;[Acyl-carrier-protein] malonyltransferase;S-acyl fatty acid synthase thioesterase	FAS1	sp|P07149|FAS1_YEAST Fatty acid synthase subunit beta OS=Saccharomyces cerevisiae (strain ATCC 204508 / S288c) OX=559292 GN=FAS1 PE=1 SV=2	1	49	49	49	26	12	5	27	23	33	27	15	9	17	20	17	18	29	20	26	12	5	27	23	33
106	FAS2	23.6676	21.8895	20.6908	23.4669	21.9984	22.471	23.679	22.1524	20.9832	22.9641	21.6005	21.2409	22.431	22.9559	22.8023	P19097	P19097	48	48	48	Fatty acid synthase subunit alpha;Acyl carrier;3-oxoacyl-[acyl-carrier-protein] reductase;3-oxoacyl-[acyl-carrier-protein] synthase	FAS2	sp|P19097|FAS2_YEAST Fatty acid synthase subunit alpha OS=Saccharomyces cerevisiae (strain ATCC 204508 / S288c) OX=559292 GN=FAS2 PE=1 SV=2	1	48	48	48	20	10	4	21	21	21	33	10	5	20	14	11	19	23	16	20	10	4	21	21	21
107	FBA1	24.2992	23.6357	23.7545	23.9617	23.3458	23.7061	23.7686	23.5565	23.3938	23.3244	23.8706	23.2018	23.7517	24.0028	23.5005	P14540	P14540	12	12	12	Fructose-bisphosphate aldolase	FBA1	sp|P14540|ALF_YEAST Fructose-bisphosphate aldolase OS=Saccharomyces cerevisiae (strain ATCC 204508 / S288c) OX=559292 GN=FBA1 PE=1 SV=3	1	12	12	12	6	9	5	7	9	11	8	8	6	7	8	7	10	10	11	6	9	5	7	9	11
108	FCF2	18.5616	19.9931	20.4574	20.6303	20.3353	20.7947	20.289	19.6124	18.607	19.7858	18.7786	18.575	20.6595	20.7393	20.2516	Q12035	Q12035	8	8	8	rRNA-processing protein FCF2	FCF2	sp|Q12035|FCF2_YEAST rRNA-processing protein FCF2 OS=Saccharomyces cerevisiae (strain ATCC 204508 / S288c) OX=559292 GN=FCF2 PE=1 SV=1	1	8	8	8	2	0	1	4	5	4	5	4	2	2	2	2	4	5	3	2	0	1	4	5	4
109	FET4	29.646	29.2842	29.3898	28.1332	26.5918	26.8018	27.6518	28.8616	28.8551	28.9428	27.8388	28.7471	27.7466	27.7091	27.7506	P40988	P40988	42	42	42	Low-affinity Fe(2+) transport protein	FET4	sp|P40988|FET4_YEAST Low-affinity Fe(2+) transport protein OS=Saccharomyces cerevisiae (strain ATCC 204508 / S288c) OX=559292 GN=FET4 PE=1 SV=2	1	42	42	42	25	34	29	25	24	25	26	30	33	28	29	33	27	30	29	25	34	29	25	24	25
110	FKS1	25.5468	24.4407	24.609	24.7915	24.1896	24.6837	24.7719	25.0086	24.6923	24.5851	24.4626	24.8862	24.8679	25.1107	24.7176	P38631;Q04952	P38631	58;1	58;1	31;0	1,3-beta-glucan synthase component FKS1	FKS1	sp|P38631|FKS1_YEAST 1,3-beta-glucan synthase component FKS1 OS=Saccharomyces cerevisiae (strain ATCC 204508 / S288c) OX=559292 GN=FKS1 PE=1 SV=2	2	58	58	31	34	27	20	32	36	41	40	36	25	23	33	37	39	39	37	34	27	20	32	36	41
111	FMP10	20.9924	20.4447	20.3144	20.3015	19.7189	19.9423	19.4177	20.4657	20.5393	19.5579	18.66	18.773	20.22	19.2315	19.123	P40098	P40098	7	7	7	Uncharacterized mitochondrial membrane protein FMP10	FMP10	sp|P40098|FMP10_YEAST Uncharacterized mitochondrial membrane protein FMP10 OS=Saccharomyces cerevisiae (strain ATCC 204508 / S288c) OX=559292 GN=FMP10 PE=1 SV=1	1	7	7	7	5	2	2	5	3	5	5	4	3	2	1	1	3	4	0	5	2	2	5	3	5
112	FPR3	25.2688	25.7282	25.576	26.1555	26.9722	27.4752	27.3133	25.8117	26.4755	26.3204	26.2886	27.0905	26.8921	27.5196	27.6021	P38911	P38911	26	26	24	FK506-binding nuclear protein	FPR3	sp|P38911|FKBP3_YEAST FK506-binding nuclear protein OS=Saccharomyces cerevisiae (strain ATCC 204508 / S288c) OX=559292 GN=FPR3 PE=1 SV=2	1	26	26	24	8	12	10	13	17	18	15	13	17	11	15	19	14	20	23	8	12	10	13	17	18
113	FPR4	24.1173	24.7279	24.0062	24.9019	25.8476	26.1945	25.8781	24.7239	25.1444	25.1094	24.9504	25.8414	25.6544	26.1679	26.3136	Q06205	Q06205	24	22	22	FK506-binding protein 4	FPR4	sp|Q06205|FKBP4_YEAST FK506-binding protein 4 OS=Saccharomyces cerevisiae (strain ATCC 204508 / S288c) OX=559292 GN=FPR4 PE=1 SV=1	1	24	22	22	7	10	7	8	16	15	11	8	12	8	9	17	14	18	19	6	9	6	7	15	14
114	FRE1	20.7727	19.6495	19.8801	20.1993	18.5095	20.2457	20.4438	20.4936	20.9536	18.8783	20.4422	20.8693	20.5257	20.8128	19.4988	P32791	P32791	7	7	7	Ferric/cupric reductase transmembrane component 1	FRE1	sp|P32791|FRE1_YEAST Ferric/cupric reductase transmembrane component 1 OS=Saccharomyces cerevisiae (strain ATCC 204508 / S288c) OX=559292 GN=FRE1 PE=1 SV=1	1	7	7	7	4	1	1	4	3	3	5	4	4	1	3	4	2	6	3	4	1	1	4	3	3
115	FTR1	21.1937	20.4234	19.8708	21.5985	19.6435	20.5318	20.4757	22.0261	21.5031	20.812	20.3734	20.7785	19.6882	20.3074	18.3212	P40088	P40088	7	7	7	Plasma membrane iron permease	FTR1	sp|P40088|FTR1_YEAST Plasma membrane iron permease OS=Saccharomyces cerevisiae (strain ATCC 204508 / S288c) OX=559292 GN=FTR1 PE=1 SV=1	1	7	7	7	4	5	2	4	2	3	6	3	3	5	2	2	3	2	1	4	5	2	4	2	3
116	FUI1	21.5326	22.1198	24.6714	20.314	18.917	18.6437	18.3972	22.2698	22.4355	19.0071	18.0384	21.3014	18.3932	20.8633	19.2982	P38196	P38196	10	10	10	Uridine permease	FUI1	sp|P38196|FUI1_YEAST Uridine permease OS=Saccharomyces cerevisiae (strain ATCC 204508 / S288c) OX=559292 GN=FUI1 PE=1 SV=1	1	10	10	10	4	4	10	2	1	1	0	10	6	0	0	4	1	5	0	4	4	10	2	1	1
117	FUN12	26.4931	25.8593	26.7389	25.9027	26.7044	27.5251	26.9195	23.2313	25.5503	26.2856	24.3373	25.4173	25.9761	26.9807	26.9412	P39730	P39730	78	78	78	Eukaryotic translation initiation factor 5B	FUN12	sp|P39730|IF2P_YEAST Eukaryotic translation initiation factor 5B OS=Saccharomyces cerevisiae (strain ATCC 204508 / S288c) OX=559292 GN=FUN12 PE=1 SV=2	1	78	78	78	36	28	40	37	53	59	48	14	31	35	23	32	47	55	60	36	28	40	37	53	59
118	GAR1	25.8474	26.9778	26.9851	25.502	26.9299	27.0708	26.2384	26.5734	26.1465	26.2793	27.4045	27.6264	26.7807	27.306	25.3538	P28007	P28007	12	12	12	H/ACA ribonucleoprotein complex subunit 1	GAR1	sp|P28007|GAR1_YEAST H/ACA ribonucleoprotein complex subunit GAR1 OS=Saccharomyces cerevisiae (strain ATCC 204508 / S288c) OX=559292 GN=GAR1 PE=1 SV=1	1	12	12	12	6	11	10	8	11	10	7	9	10	6	11	10	10	10	10	6	11	10	8	11	10
119	GCD1	19.1984	18.3438	19.5944	20.3694	24.7008	24.2791	25.2362	24.0695	19.3956	18.8251	24.563	25.7845	24.6257	24.903	24.8137	P09032	P09032	7	7	7	Translation initiation factor eIF-2B subunit gamma	GCD1	sp|P09032|EI2BG_YEAST Translation initiation factor eIF-2B subunit gamma OS=Saccharomyces cerevisiae (strain ATCC 204508 / S288c) OX=559292 GN=GCD1 PE=1 SV=3	1	7	7	7	2	1	1	2	3	4	3	2	1	2	2	4	2	3	5	2	1	1	2	3	4
120	GCD11	23.7062	22.6202	24.4858	24.3727	23.8132	25.3787	23.9131	20.6416	22.8352	23.2945	22.2379	23.3407	23.2347	24.4893	24.6317	P32481	P32481	28	28	28	Eukaryotic translation initiation factor 2 subunit gamma	GCD11	sp|P32481|IF2G_YEAST Eukaryotic translation initiation factor 2 subunit gamma OS=Saccharomyces cerevisiae (strain ATCC 204508 / S288c) OX=559292 GN=GCD11 PE=1 SV=1	1	28	28	28	10	9	16	16	17	23	17	5	10	11	9	14	11	22	20	10	9	16	16	17	23
121	GCN1	23.8292	23.8844	24.1718	24.3694	23.136	23.4805	23.284	24.1686	24.473	24.4671	23.4347	23.6166	23.0124	23.1491	23.5813	P33892	P33892	59	59	59	Translational activator GCN1	GCN1	sp|P33892|GCN1_YEAST eIF-2-alpha kinase activator GCN1 OS=Saccharomyces cerevisiae (strain ATCC 204508 / S288c) OX=559292 GN=GCN1 PE=1 SV=1	1	59	59	59	21	21	18	27	31	34	22	29	20	26	14	20	16	20	22	21	21	18	27	31	34
122	GDE1	23.5973	24.0447	24.3487	22.7811	24.143	22.5776	23.647	23.251	22.7171	23.2291	22.8861	23.3981	23.4907	23.8126	22.9887	Q02979	Q02979	44	44	44	Glycerophosphodiester phosphodiesterase GDE1	GDE1	sp|Q02979|GDE1_YEAST Glycerophosphocholine phosphodiesterase GDE1 OS=Saccharomyces cerevisiae (strain ATCC 204508 / S288c) OX=559292 GN=GDE1 PE=1 SV=1	1	44	44	44	13	17	20	12	35	18	20	16	6	9	13	19	24	27	15	13	17	20	12	35	18
123	GDH1	23.6137	22.571	22.4079	22.9206	21.7635	21.781	22.6694	22.1502	21.245	22.1034	21.7685	22.2588	22.2269	22.2773	22.2163	P07262;P39708	P07262	19;6	19;6	19;6	NADP-specific glutamate dehydrogenase 1	GDH1	sp|P07262|DHE4_YEAST NADP-specific glutamate dehydrogenase 1 OS=Saccharomyces cerevisiae (strain ATCC 204508 / S288c) OX=559292 GN=GDH1 PE=1 SV=2	2	19	19	19	10	9	5	12	9	13	13	10	7	4	9	9	6	10	10	10	9	5	12	9	13
124	GFA1	23.6734	23.2441	23.3476	22.3732	21.8505	22.506	23.033	22.263	21.5277	21.3941	22.0122	20.6585	23.2811	23.1909	23.3209	P14742	P14742	27	27	27	Glutamine--fructose-6-phosphate aminotransferase [isomerizing]	GFA1	sp|P14742|GFA1_YEAST Glutamine--fructose-6-phosphate aminotransferase [isomerizing] OS=Saccharomyces cerevisiae (strain ATCC 204508 / S288c) OX=559292 GN=GFA1 PE=1 SV=4	1	27	27	27	15	12	11	13	11	12	16	7	4	4	11	4	18	15	12	15	12	11	13	11	12
125	GLC7	21.1655	19.8389	21.0455	22.2379	21.5117	21.4058	21.6915	19.0655	17.7227	21.2824	19.8955	20.6019	21.6829	21.3926	18.861	P32598	P32598	11	11	11	Serine/threonine-protein phosphatase PP1-2	GLC7	sp|P32598|PP12_YEAST Serine/threonine-protein phosphatase PP1-2 OS=Saccharomyces cerevisiae (strain ATCC 204508 / S288c) OX=559292 GN=GLC7 PE=1 SV=1	1	11	11	11	4	0	2	4	7	6	8	1	0	4	1	3	7	8	1	4	0	2	4	7	6
126	GND1	21.9738	18.999	19.7086	22.1537	19.9815	20.7282	20.9577	20.0668	21.0554	18.6529	20.0342	20.4329	19.9273	19.2365	18.972	P38720;P53319	P38720	8;2	8;2	8;2	6-phosphogluconate dehydrogenase, decarboxylating 1	GND1	sp|P38720|6PGD1_YEAST 6-phosphogluconate dehydrogenase, decarboxylating 1 OS=Saccharomyces cerevisiae (strain ATCC 204508 / S288c) OX=559292 GN=GND1 PE=1 SV=1	2	8	8	8	7	1	1	6	5	6	7	5	2	2	5	3	5	3	2	7	1	1	6	5	6
127	GPM1	23.7733	23.6491	22.0293	23.5837	23.3261	23.0033	23.3347	23.6548	20.8086	23.0782	23.7826	22.6738	23.5733	23.0732	23.3182	P00950	P00950	11	11	11	Phosphoglycerate mutase 1	GPM1	sp|P00950|PMG1_YEAST Phosphoglycerate mutase 1 OS=Saccharomyces cerevisiae (strain ATCC 204508 / S288c) OX=559292 GN=GPM1 PE=1 SV=3	1	11	11	11	7	8	4	8	10	10	9	9	5	7	11	9	11	11	4	7	8	4	8	10	10
128	GSP1	20.6073	21.0142	20.1836	19.2172	19.7114	19.9191	19.3394	19.9877	18.8229	19.1652	19.9542	20.4512	20.4764	21.111	20.7988	P32835;P32836	P32835;P32836	5;4	5;4	5;4	GTP-binding nuclear protein GSP1/CNR1;GTP-binding nuclear protein GSP2/CNR2	GSP1;GSP2	sp|P32835|GSP1_YEAST GTP-binding nuclear protein GSP1/CNR1 OS=Saccharomyces cerevisiae (strain ATCC 204508 / S288c) OX=559292 GN=GSP1 PE=1 SV=1;sp|P32836|GSP2_YEAST GTP-binding nuclear protein GSP2/CNR2 OS=Saccharomyces cerevisiae (strain ATCC 204508 / S28	2	5	5	5	1	1	1	1	2	3	1	3	0	1	4	2	4	4	5	1	1	1	1	2	3
129	GUS1	20.64	20.1609	19.6701	20.1398	19.861	20.143	20.4895	20.236	20.414	19.9117	20.3847	20.0514	20.3791	20.222	20.5436	P46655	P46655	13	13	13	Glutamate--tRNA ligase, cytoplasmic	GUS1	sp|P46655|SYEC_YEAST Glutamate--tRNA ligase, cytoplasmic OS=Saccharomyces cerevisiae (strain ATCC 204508 / S288c) OX=559292 GN=GUS1 PE=1 SV=3	1	13	13	13	3	4	1	3	6	6	8	3	2	1	5	3	5	8	3	3	4	1	3	6	6
130	HAS1	23.3811	24.396	24.4347	25.2661	25.9526	25.8601	25.3071	25.0115	25.1202	25.2939	25.3195	25.0812	25.5589	25.8957	25.819	Q03532	Q03532	39	39	39	ATP-dependent RNA helicase HAS1	HAS1	sp|Q03532|HAS1_YEAST ATP-dependent RNA helicase HAS1 OS=Saccharomyces cerevisiae (strain ATCC 204508 / S288c) OX=559292 GN=HAS1 PE=1 SV=1	1	39	39	39	9	14	11	21	31	30	26	23	21	19	24	22	27	30	28	9	14	11	21	31	30
131	HCA4	21.1863	24.0325	23.4507	22.952	24.7211	24.2206	23.7826	23.7503	23.587	24.297	25.5606	24.9582	24.3973	24.4189	24.3472	P20448	P20448	43	43	43	ATP-dependent RNA helicase HCA4	HCA4	sp|P20448|DBP4_YEAST ATP-dependent RNA helicase HCA4 OS=Saccharomyces cerevisiae (strain ATCC 204508 / S288c) OX=559292 GN=HCA4 PE=1 SV=2	1	43	43	43	4	17	13	14	32	31	15	18	17	13	38	31	31	31	22	4	17	13	14	32	31
132	HEH2	20.1233	18.2247	20.0774	19.582	21.0161	21.2396	19.582	19.4466	19.5102	19.459	19.9408	19.9073	20.5564	20.6531	20.8037	Q03281	Q03281	12	12	12	Inner nuclear membrane protein HEH2	HEH2	sp|Q03281|HEH2_YEAST Inner nuclear membrane protein HEH2 OS=Saccharomyces cerevisiae (strain ATCC 204508 / S288c) OX=559292 GN=HEH2 PE=1 SV=1	1	12	12	12	0	0	0	4	11	9	5	3	0	0	5	4	9	9	4	0	0	0	4	11	9
133	HHF1	24.279	24.6058	24.6994	28.967	29.3883	28.85	28.787	29.5737	28.0022	27.3365	27.8466	27.1955	29.7837	29.3063	27.8734	P02309	P02309	22	22	22	Histone H4	HHF1	sp|P02309|H4_YEAST Histone H4 OS=Saccharomyces cerevisiae (strain ATCC 204508 / S288c) OX=559292 GN=HHF1 PE=1 SV=2	1	22	22	22	8	11	7	12	16	17	15	15	18	12	15	14	17	18	19	8	11	7	12	16	17
134	HHO1	20.6863	19.3108	21.7935	24.2357	24.1252	24.2802	23.7021	23.8859	23.9271	21.1562	21.4507	21.307	24.4371	24.0701	22.6831	P53551	P53551	23	23	23	Histone H1	HHO1	sp|P53551|H1_YEAST Histone H1 OS=Saccharomyces cerevisiae (strain ATCC 204508 / S288c) OX=559292 GN=HHO1 PE=1 SV=1	1	23	23	23	3	0	3	13	14	15	12	12	13	7	3	3	14	16	15	3	0	3	13	14	15
135	HHT1	19.0627	24.3558	19.7549	26.4065	28.1285	27.1771	27.0798	28.5151	27.3198	25.8165	26.4797	26.8073	28.8154	28.8913	27.5212	P61830	P61830	13	13	13	Histone H3	HHT1	sp|P61830|H3_YEAST Histone H3 OS=Saccharomyces cerevisiae (strain ATCC 204508 / S288c) OX=559292 GN=HHT1 PE=1 SV=2	1	13	13	13	1	5	3	6	10	10	7	7	10	4	8	9	10	10	11	1	5	3	6	10	10
136	HMG1	22.4756	21.1636	20.8774	21.7345	22.892	23.2593	22.822	22.8505	22.5556	20.7084	22.4037	22.6393	22.5817	22.4174	22.4451	P12683	P12683	26	26	21	3-hydroxy-3-methylglutaryl-coenzyme A reductase 1	HMG1	sp|P12683|HMDH1_YEAST 3-hydroxy-3-methylglutaryl-coenzyme A reductase 1 OS=Saccharomyces cerevisiae (strain ATCC 204508 / S288c) OX=559292 GN=HMG1 PE=1 SV=1	1	26	26	21	7	4	3	11	17	20	20	17	8	2	12	9	16	12	12	7	4	3	11	17	20
137	HMO1	22.6652	23.464	24.5103	23.5234	25.3105	24.828	23.6277	22.2241	23.4524	23.0941	23.289	24.4518	23.6373	24.6421	24.203	Q03973	Q03973	13	13	13	High mobility group protein 1	HMO1	sp|Q03973|HMO1_YEAST High mobility group protein 1 OS=Saccharomyces cerevisiae (strain ATCC 204508 / S288c) OX=559292 GN=HMO1 PE=1 SV=1	1	13	13	13	8	9	9	9	12	10	10	7	7	8	10	11	11	12	11	8	9	9	9	12	10
138	HOC1	20.3659	19.4862	20.0688	20.7229	18.8132	19.1293	18.4356	19.8502	20.8211	20.2418	20.1944	20.2418	19.8329	19.9689	20.1966	P47124	P47124	6	6	6	Putative glycosyltransferase HOC1	HOC1	sp|P47124|HOC1_YEAST Putative glycosyltransferase HOC1 OS=Saccharomyces cerevisiae (strain ATCC 204508 / S288c) OX=559292 GN=HOC1 PE=1 SV=3	1	6	6	6	0	1	2	0	1	4	1	3	1	0	2	4	5	5	2	0	1	2	0	1	4
139	HOS3	18.7693	19.728	19.2422	21.8152	24.5993	23.3365	21.6683	23.0066	20.9574	18.6003	20.3502	18.6551	25.1273	23.9939	23.9869	Q02959	Q02959	32	32	32	Histone deacetylase HOS3	HOS3	sp|Q02959|HOS3_YEAST Histone deacetylase HOS3 OS=Saccharomyces cerevisiae (strain ATCC 204508 / S288c) OX=559292 GN=HOS3 PE=1 SV=1	1	32	32	32	0	0	0	5	21	21	8	15	3	1	5	5	23	16	16	0	0	0	5	21	21
140	HSC82	24.6736	24.2409	23.8792	24.9055	24.1984	24.1589	24.3785	24.489	24.3138	24.9755	23.827	24.0856	23.85	24.2748	23.9904	P15108	P15108	40	40	9	ATP-dependent molecular chaperone HSC82	HSC82	sp|P15108|HSC82_YEAST ATP-dependent molecular chaperone HSC82 OS=Saccharomyces cerevisiae (strain ATCC 204508 / S288c) OX=559292 GN=HSC82 PE=1 SV=4	1	40	40	9	17	18	9	28	25	21	24	25	16	23	18	14	19	19	27	17	18	9	28	25	21
141	HSP26	19.4566	19.6453	19.5595	20.4407	20.5504	20.6793	20.0743	18.773	18.3406	19.9659	19.5434	21.0398	19.4491	20.6764	18.2534	P15992	P15992	7	7	7	Heat shock protein 26	HSP26	sp|P15992|HSP26_YEAST Heat shock protein 26 OS=Saccharomyces cerevisiae (strain ATCC 204508 / S288c) OX=559292 GN=HSP26 PE=1 SV=3	1	7	7	7	1	0	0	3	4	5	3	2	1	1	2	3	1	3	4	1	0	0	3	4	5
142	HSP60	23.1046	21.7687	21.034	22.1677	20.1211	20.4229	21.0887	19.5201	21.148	21.0287	20.4509	20.0207	20.3622	21.2781	21.2414	P19882	P19882	18	18	18	Heat shock protein 60, mitochondrial	HSP60	sp|P19882|HSP60_YEAST Heat shock protein 60, mitochondrial OS=Saccharomyces cerevisiae (strain ATCC 204508 / S288c) OX=559292 GN=HSP60 PE=1 SV=1	1	18	18	18	14	3	7	11	7	7	10	6	3	5	4	3	6	8	4	14	3	7	11	7	7
143	HTA2	19.9009	22.6469	23.0013	26.6239	28.0521	27.5864	26.7965	28.4592	26.5935	25.0005	25.5203	25.4357	28.0454	27.1064	26.6418	P04912;P04911	P04912;P04911	9;9	9;9	8;8	Histone H2A.2;Histone H2A.1	HTA2;HTA1	sp|P04912|H2A2_YEAST Histone H2A.2 OS=Saccharomyces cerevisiae (strain ATCC 204508 / S288c) OX=559292 GN=HTA2 PE=1 SV=2;sp|P04911|H2A1_YEAST Histone H2A.1 OS=Saccharomyces cerevisiae (strain ATCC 204508 / S288c) OX=559292 GN=HTA1 PE=1 SV=2	2	9	9	8	2	4	4	7	7	9	7	7	8	4	7	7	8	9	9	2	4	4	7	7	9
144	HTB1	19.1915	19.559	19.7669	20.0244	19.8617	18.7476	19.2146	19.8726	20.8016	20.1559	19.6254	19.6925	19.1727	21.1061	22.0462	P02293	P02293	26	7	7	Histone H2B.1	HTB1	sp|P02293|H2B1_YEAST Histone H2B.1 OS=Saccharomyces cerevisiae (strain ATCC 204508 / S288c) OX=559292 GN=HTB1 PE=1 SV=2	1	26	7	7	5	7	7	10	12	14	12	12	16	8	12	9	12	21	25	0	0	0	0	3	3
145	HTB2	23.6325	25.4763	24.8511	28.5874	29.5334	29.1174	28.4856	29.1964	28.8765	26.9346	27.5601	27.4904	29.2675	29.348	29.293	P02294	P02294	26	26	7	Histone H2B.2	HTB2	sp|P02294|H2B2_YEAST Histone H2B.2 OS=Saccharomyces cerevisiae (strain ATCC 204508 / S288c) OX=559292 GN=HTB2 PE=1 SV=2	1	26	26	7	5	8	9	14	14	18	13	13	19	11	13	11	12	22	25	5	8	9	14	14	18
146	HTZ1	20.2358	19.6518	19.0542	23.2488	24.008	23.1292	23.2055	23.9274	23.2264	21.6814	22.3794	22.1013	24.1291	22.6557	23.1493	Q12692	Q12692	6	5	5	Histone H2A.Z	HTZ1	sp|Q12692|H2AZ_YEAST Histone H2A.Z OS=Saccharomyces cerevisiae (strain ATCC 204508 / S288c) OX=559292 GN=HTZ1 PE=1 SV=3	1	6	5	5	2	3	1	4	5	5	5	5	5	4	4	3	5	5	4	1	2	1	3	4	4
147	HXT2	19.7499	18.974	20.1671	20.4619	20.2289	20.4868	19.7783	20.1519	21.5522	19.0616	17.5069	19.3018	17.9636	19.7173	18.43	P23585	P23585	6	6	6	High-affinity glucose transporter HXT2	HXT2	sp|P23585|HXT2_YEAST High-affinity glucose transporter HXT2 OS=Saccharomyces cerevisiae (strain ATCC 204508 / S288c) OX=559292 GN=HXT2 PE=1 SV=1	1	6	6	6	1	1	1	3	3	4	2	4	5	0	1	2	1	2	0	1	1	1	3	3	4
148	HXT3	21.815	22.4904	22.9	21.0259	21.1887	21.9911	21.8442	22.7436	22.7862	19.7138	21.7239	21.6997	21.6887	21.3826	22.0949	P32466;P54862;P40885	P32466	12;1;1	11;1;1	10;1;1	Low-affinity glucose transporter HXT3	HXT3	sp|P32466|HXT3_YEAST Low-affinity glucose transporter HXT3 OS=Saccharomyces cerevisiae (strain ATCC 204508 / S288c) OX=559292 GN=HXT3 PE=1 SV=1	3	12	11	10	7	6	3	4	6	5	5	9	6	2	7	6	5	8	5	6	5	3	3	5	4
149	HXT7	23.9659	23.529	23.2397	24.0056	22.2368	23.5329	22.8115	23.651	24.2639	23.6757	22.7927	21.7543	23.2529	23.6831	23.9091	P39004;P39003	P39004;P39003	13;11	13;11	9;7	High-affinity hexose transporter HXT6	HXT7;HXT6	sp|P39004|HXT7_YEAST High-affinity hexose transporter HXT7 OS=Saccharomyces cerevisiae (strain ATCC 204508 / S288c) OX=559292 GN=HXT7 PE=1 SV=1;sp|P39003|HXT6_YEAST High-affinity hexose transporter HXT6 OS=Saccharomyces cerevisiae (strain ATCC 204508 / S28	2	13	13	9	7	7	4	4	6	9	6	8	4	2	5	6	9	11	9	7	7	4	4	6	9
150	HYP2	20.9127	20.4627	20.8042	20.6644	19.88	20.5252	19.2734	20.0441	19.6421	18.4427	19.9971	19.3059	20.6893	20.4346	20.1735	P23301	P23301	4	4	3	Eukaryotic translation initiation factor 5A-1	HYP2	sp|P23301|IF5A1_YEAST Eukaryotic translation initiation factor 5A-1 OS=Saccharomyces cerevisiae (strain ATCC 204508 / S288c) OX=559292 GN=HYP2 PE=1 SV=3	1	4	4	3	3	3	2	3	3	2	3	3	1	0	3	3	3	3	2	3	3	2	3	3	2
151	IDH1	22.826	20.4031	19.0633	22.1432	20.6015	21.1484	22.3862	21.7201	18.1761	18.6056	21.4521	20.4619	20.7766	21.09	18.5277	P28834	P28834	10	10	10	Isocitrate dehydrogenase [NAD] subunit 1, mitochondrial	IDH1	sp|P28834|IDH1_YEAST Isocitrate dehydrogenase [NAD] subunit 1, mitochondrial OS=Saccharomyces cerevisiae (strain ATCC 204508 / S288c) OX=559292 GN=IDH1 PE=1 SV=2	1	10	10	10	5	4	1	5	8	7	8	8	1	0	8	5	6	8	2	5	4	1	5	8	7
152	IFA38	20.8135	19.0749	19.9324	20.6246	20.8866	20.2782	20.1661	21.1334	20.0632	21.1209	18.3734	18.1589	19.871	19.1707	19.8938	P38286	P38286	9	9	9	Very-long-chain 3-oxoacyl-CoA reductase	IFA38	sp|P38286|MKAR_YEAST Very-long-chain 3-oxoacyl-CoA reductase OS=Saccharomyces cerevisiae (strain ATCC 204508 / S288c) OX=559292 GN=IFA38 PE=1 SV=1	1	9	9	9	3	0	0	4	6	4	4	4	1	0	2	0	4	2	2	3	0	0	4	6	4
153	ILV5	21.6568	20.8409	19.6314	21.5441	20.2381	19.5289	20.7519	21.153	19.7753	21.4227	21.0568	18.8557	20.1347	20.6045	19.6485	P06168	P06168	15	15	15	Ketol-acid reductoisomerase, mitochondrial	ILV5	sp|P06168|ILV5_YEAST Ketol-acid reductoisomerase, mitochondrial OS=Saccharomyces cerevisiae (strain ATCC 204508 / S288c) OX=559292 GN=ILV5 PE=1 SV=1	1	15	15	15	8	3	1	7	4	3	9	7	0	4	7	1	6	7	0	8	3	1	7	4	3
154	IMD3	21.9248	21.2761	21.2079	23.8914	23.3612	22.6391	24.8913	22.3136	21.9523	24.3987	23.3693	23.5657	23.1389	22.1505	22.3267	P50095;P38697	P50095;P38697	22;13	22;13	12;6	Inosine-5-monophosphate dehydrogenase 3;Inosine-5-monophosphate dehydrogenase 2	IMD3;IMD2	sp|P50095|IMDH3_YEAST Inosine-5-monophosphate dehydrogenase 3 OS=Saccharomyces cerevisiae (strain ATCC 204508 / S288c) OX=559292 GN=IMD3 PE=1 SV=1;sp|P38697|IMDH2_YEAST Inosine-5-monophosphate dehydrogenase 2 OS=Saccharomyces cerevisiae (strain ATCC 2045	2	22	22	12	4	4	3	13	14	9	18	5	2	12	13	9	11	10	7	4	4	3	13	14	9
155	IMD4	19.5894	19.0519	18.8764	20.8156	20.96	19.682	21.6676	18.6167	17.9415	21.4409	20.8321	21.1616	18.5713	20.0527	20.8321	P50094	P50094	17	7	7	Inosine-5-monophosphate dehydrogenase 4	IMD4	sp|P50094|IMDH4_YEAST Inosine-5-monophosphate dehydrogenase 4 OS=Saccharomyces cerevisiae (strain ATCC 204508 / S288c) OX=559292 GN=IMD4 PE=1 SV=1	1	17	7	7	4	2	2	10	12	10	12	5	1	10	11	10	7	7	5	1	0	0	3	4	4
156	IMP3	19.5435	20.8275	18.4727	20.3069	21.0393	21.5669	21.0239	20.3532	18.2922	19.4839	21.4679	21.6459	20.916	21.7097	18.6855	P32899	P32899	8	8	8	U3 small nucleolar ribonucleoprotein protein IMP3	IMP3	sp|P32899|IMP3_YEAST U3 small nucleolar ribonucleoprotein protein IMP3 OS=Saccharomyces cerevisiae (strain ATCC 204508 / S288c) OX=559292 GN=IMP3 PE=1 SV=1	1	8	8	8	2	3	1	3	6	7	6	2	1	2	4	4	5	8	2	2	3	1	3	6	7
157	IMP4	20.5424	20.8237	21.2094	21.4357	22.1111	22.2971	21.2761	21.4816	21.1367	21.2527	21.731	21.6818	21.6076	21.885	22.1599	P53941	P53941	15	15	15	U3 small nucleolar ribonucleoprotein protein IMP4	IMP4	sp|P53941|IMP4_YEAST U3 small nucleolar ribonucleoprotein protein IMP4 OS=Saccharomyces cerevisiae (strain ATCC 204508 / S288c) OX=559292 GN=IMP4 PE=1 SV=1	1	15	15	15	1	5	4	3	10	10	8	7	6	3	9	6	7	8	6	1	5	4	3	10	10
158	IOC2	20.0315	19.6339	20.9835	23.9483	24.7625	24.4681	24.3626	24.6359	23.5776	19.535	22.5466	21.9359	24.8066	23.7478	24.086	Q12072	Q12072	33	33	33	ISWI one complex protein 2	IOC2	sp|Q12072|IOC2_YEAST ISWI one complex protein 2 OS=Saccharomyces cerevisiae (strain ATCC 204508 / S288c) OX=559292 GN=IOC2 PE=1 SV=1	1	33	33	33	1	1	0	20	26	23	27	18	15	8	9	7	20	20	15	1	1	0	20	26	23
159	IOC3	20.8197	18.6295	18.7258	24.3435	24.3135	23.1302	23.4837	24.7574	23.3158	19.0443	21.5336	20.3036	24.015	22.9745	22.7715	P43596	P43596	28	28	28	ISWI one complex protein 3	IOC3	sp|P43596|IOC3_YEAST ISWI one complex protein 3 OS=Saccharomyces cerevisiae (strain ATCC 204508 / S288c) OX=559292 GN=IOC3 PE=1 SV=1	1	28	28	28	1	1	0	19	23	19	17	22	12	1	8	1	22	18	9	1	1	0	19	23	19
160	IOC4	19.5714	19.1002	19.09	22.7941	23.6921	23.4502	23.1411	23.6338	22.9095	17.8522	21.8584	21.8224	23.443	22.9332	23.531	Q04213	Q04213	17	17	17	ISWI one complex protein 4	IOC4	sp|Q04213|IOC4_YEAST ISWI one complex protein 4 OS=Saccharomyces cerevisiae (strain ATCC 204508 / S288c) OX=559292 GN=IOC4 PE=1 SV=1	1	17	17	17	0	0	0	6	14	13	10	10	5	1	8	5	13	8	9	0	0	0	6	14	13
161	IPP1	19.5434	20.5689	19.3629	20.5623	20.6044	20.7336	19.701	20.8055	19.106	20.6785	20.6685	19.838	20.1716	20.6103	18.7908	P00817	P00817	7	7	7	Inorganic pyrophosphatase	IPP1	sp|P00817|IPYR_YEAST Inorganic pyrophosphatase OS=Saccharomyces cerevisiae (strain ATCC 204508 / S288c) OX=559292 GN=IPP1 PE=1 SV=4	1	7	7	7	2	2	1	5	5	5	5	5	1	0	4	3	4	5	2	2	2	1	5	5	5
162	IRR1	19.3068	19.8075	22.2116	24.5873	24.2162	22.9878	22.4831	24.8467	23.4266	20.9915	21.6204	18.0651	24.5368	21.8771	22.4257	P40541	P40541	37	37	37	Cohesin subunit SCC3	IRR1	sp|P40541|SCC3_YEAST Cohesin subunit SCC3 OS=Saccharomyces cerevisiae (strain ATCC 204508 / S288c) OX=559292 GN=IRR1 PE=1 SV=1	1	37	37	37	0	0	2	20	31	22	18	25	20	5	6	0	31	15	9	0	0	2	20	31	22
163	IST2	19.5715	19.8292	19.0685	19.5773	20.652	21.8141	20.5469	20.4922	20.0793	20.0414	20.9776	20.8697	21.1583	22.5046	21.7484	P38250	P38250	18	18	18	Increased sodium tolerance protein 2	IST2	sp|P38250|IST2_YEAST Increased sodium tolerance protein 2 OS=Saccharomyces cerevisiae (strain ATCC 204508 / S288c) OX=559292 GN=IST2 PE=1 SV=2	1	18	18	18	4	2	1	3	9	14	9	4	2	0	5	5	11	14	10	4	2	1	3	9	14
164	ISW1	19.2821	19.7564	20.0857	26.5252	26.66	26.1976	25.9988	26.5335	25.5477	23.9757	24.5758	23.6688	26.6492	25.5493	25.6225	P38144	P38144	92	92	88	ISWI chromatin-remodeling complex ATPase ISW1	ISW1	sp|P38144|ISW1_YEAST ISWI chromatin-remodeling complex ATPase ISW1 OS=Saccharomyces cerevisiae (strain ATCC 204508 / S288c) OX=559292 GN=ISW1 PE=1 SV=2	1	92	92	88	1	0	1	52	78	66	57	69	45	18	34	19	73	56	45	1	0	1	52	78	66
165	JEM1	20.137	19.6745	18.5642	18.916	22.17	21.7848	20.1771	20.3079	20.4772	20.9989	21.2019	21.5207	21.1619	21.5186	21.0832	P40358	P40358	14	14	14	DnaJ-like chaperone JEM1	JEM1	sp|P40358|JEM1_YEAST DnaJ-like chaperone JEM1 OS=Saccharomyces cerevisiae (strain ATCC 204508 / S288c) OX=559292 GN=JEM1 PE=1 SV=3	1	14	14	14	0	1	2	2	11	8	5	2	1	2	8	6	7	8	3	0	1	2	2	11	8
166	JIP4	19.1205	18.9067	20.0621	19.8173	18.0016	19.3079	20.0069	18.8174	18.1739	20.3884	17.9118	17.9422	19.4452	19.8659	19.1439	Q03361	Q03361	5	5	5	Uncharacterized protein JIP4	JIP4	sp|Q03361|JIP4_YEAST Uncharacterized protein JIP4 OS=Saccharomyces cerevisiae (strain ATCC 204508 / S288c) OX=559292 GN=JIP4 PE=1 SV=2	1	5	5	5	0	1	1	0	2	1	0	0	1	1	0	1	2	3	2	0	1	1	0	2	1
167	JIP5	20.2784	20.6049	19.7976	22.8022	24.1356	24.5287	23.7808	22.726	22.2204	22.8494	23.1033	23.4224	23.8415	24.4294	23.1258	Q06214	Q06214	23	23	23	WD repeat-containing protein JIP5	JIP5	sp|Q06214|JIP5_YEAST WD repeat-containing protein JIP5 OS=Saccharomyces cerevisiae (strain ATCC 204508 / S288c) OX=559292 GN=JIP5 PE=1 SV=2	1	23	23	23	3	3	1	9	17	17	16	8	5	5	13	12	16	15	14	3	3	1	9	17	17
168	KAP123	23.0824	19.132	20.7017	23.9543	22.2465	22.6673	23.3594	22.2827	23.3494	22.4903	19.5907	20.5976	24.1808	23.2245	23.6091	P40069	P40069	41	41	41	Importin subunit beta-4	KAP123	sp|P40069|IMB4_YEAST Importin subunit beta-4 OS=Saccharomyces cerevisiae (strain ATCC 204508 / S288c) OX=559292 GN=KAP123 PE=1 SV=1	1	41	41	41	9	2	5	17	13	18	19	11	13	7	2	5	22	19	14	9	2	5	17	13	18
169	KAR2	26.0493	25.2371	26.1508	27.2415	26.4405	27.1955	27.1128	26.374	27.4392	27.408	26.5115	27.2221	26.3653	26.9695	27.1985	P16474	P16474	57	55	55	78 kDa glucose-regulated protein homolog	KAR2	sp|P16474|BIP_YEAST Endoplasmic reticulum chaperone BiP OS=Saccharomyces cerevisiae (strain ATCC 204508 / S288c) OX=559292 GN=KAR2 PE=1 SV=1	1	57	55	55	32	18	23	37	42	47	42	38	37	33	36	40	41	43	47	31	17	21	36	41	45
170	KRE28	20.4844	19.5336	19.4186	22.2829	22.1745	20.7907	19.7451	21.3523	20.8497	18.6954	19.2468	18.7795	21.8406	21.4607	18.2161	Q04431	Q04431	11	11	11	Spindle pole body component KRE28	KRE28	sp|Q04431|KRE28_YEAST Spindle pole body component KRE28 OS=Saccharomyces cerevisiae (strain ATCC 204508 / S288c) OX=559292 GN=KRE28 PE=1 SV=1	1	11	11	11	1	0	1	5	6	6	1	7	3	1	1	0	5	2	0	1	0	1	5	6	6
171	KRE33	23.7624	24.581	24.6373	24.6946	25.2605	25.428	25.2635	24.5692	24.5862	24.3828	24.9526	24.8493	24.9084	25.2118	25.0703	P53914	P53914	57	57	57	UPF0202 protein KRE33	KRE33	sp|P53914|NAT10_YEAST RNA cytidine acetyltransferase OS=Saccharomyces cerevisiae (strain ATCC 204508 / S288c) OX=559292 GN=KRE33 PE=1 SV=1	1	57	57	57	13	17	18	23	43	48	32	29	22	18	34	36	39	38	35	13	17	18	23	43	48
172	KRI1	22.0075	19.9586	22.3134	22.9628	23.139	24.2436	23.0879	21.5019	23.0474	22.6261	22.1411	23.6778	22.6141	24.0753	23.6169	P42846	P42846	25	25	25	Protein KRI1	KRI1	sp|P42846|KRI1_YEAST Protein KRI1 OS=Saccharomyces cerevisiae (strain ATCC 204508 / S288c) OX=559292 GN=KRI1 PE=1 SV=1	1	25	25	25	5	4	6	12	19	18	15	4	9	8	9	14	8	19	14	5	4	6	12	19	18
173	KRR1	21.0445	22.2557	21.3386	21.658	23.0278	23.0386	22.732	22.1959	22.0258	23.37	23.3163	23.5957	22.6857	22.931	22.6706	P25586	P25586	19	19	19	KRR1 small subunit processome component	KRR1	sp|P25586|KRR1_YEAST KRR1 small subunit processome component OS=Saccharomyces cerevisiae (strain ATCC 204508 / S288c) OX=559292 GN=KRR1 PE=1 SV=1	1	19	19	19	4	7	3	4	13	13	8	7	7	7	12	14	12	14	10	4	7	3	4	13	13
174	KSP1	19.9582	19.6489	18.8564	22.715	20.3849	20.3426	18.8096	19.6342	19.4735	18.7532	19.0319	19.4935	20.3333	20.0738	20.6417	P38691	P38691	16	16	16	Serine/threonine-protein kinase KSP1	KSP1	sp|P38691|KSP1_YEAST Serine/threonine-protein kinase KSP1 OS=Saccharomyces cerevisiae (strain ATCC 204508 / S288c) OX=559292 GN=KSP1 PE=1 SV=1	1	16	16	16	1	1	1	10	5	5	3	4	0	1	1	2	5	6	2	1	1	1	10	5	5
175	KTR3	21.1099	20.9091	20.467	20.9902	21.0142	20.9644	22.3106	18.6253	20.7427	20.5462	21.4148	21.3992	20.9652	21.5812	21.1468	P38130	P38130	14	14	14	Probable mannosyltransferase KTR3	KTR3	sp|P38130|KTR3_YEAST Probable mannosyltransferase KTR3 OS=Saccharomyces cerevisiae (strain ATCC 204508 / S288c) OX=559292 GN=KTR3 PE=1 SV=1	1	14	14	14	5	3	2	5	9	6	10	2	3	3	6	4	8	7	4	5	3	2	5	9	6
176	LEU1	26.7567	25.2133	24.0637	24.5943	21.572	22.1215	19.8024	18.4751	19.8388	24.1212	22.2949	23.4035	22.728	22.1023	21.4963	P07264	P07264	37	37	37	3-isopropylmalate dehydratase	LEU1	sp|P07264|LEUC_YEAST 3-isopropylmalate dehydratase OS=Saccharomyces cerevisiae (strain ATCC 204508 / S288c) OX=559292 GN=LEU1 PE=1 SV=3	1	37	37	37	33	24	14	30	11	15	5	2	3	21	11	11	12	9	5	33	24	14	30	11	15
177	LOC1	22.3379	21.6099	22.433	23.5746	23.9386	24.0415	24.4676	23.0868	23.0245	23.2989	21.944	23.448	23.6541	24.3647	24.4549	P43586	P43586	10	10	10	60S ribosomal subunit assembly/export protein LOC1	LOC1	sp|P43586|LOC1_YEAST 60S ribosomal subunit assembly/export protein LOC1 OS=Saccharomyces cerevisiae (strain ATCC 204508 / S288c) OX=559292 GN=LOC1 PE=1 SV=1	1	10	10	10	3	4	3	6	8	7	8	5	6	4	6	8	6	10	8	3	4	3	6	8	7
178	LSG1	20.6886	22.8453	22.6013	21.5124	22.4683	22.9383	23.2113	22.197	23.0035	20.3019	22.8305	22.7464	22.4177	22.9382	23.4253	P53145	P53145	15	15	15	Large subunit GTPase 1	LSG1	sp|P53145|LSG1_YEAST Large subunit GTPase 1 OS=Saccharomyces cerevisiae (strain ATCC 204508 / S288c) OX=559292 GN=LSG1 PE=1 SV=1	1	15	15	15	1	4	6	2	10	11	2	6	5	0	7	7	6	8	6	1	4	6	2	10	11
179	MAK16	18.4347	19.3442	21.2644	23.3795	23.2572	23.4413	24.1297	22.5539	22.2025	22.1229	22.4548	22.8547	23.0789	23.4798	23.0176	P10962	P10962	11	11	11	Protein MAK16	MAK16	sp|P10962|MAK16_YEAST Protein MAK16 OS=Saccharomyces cerevisiae (strain ATCC 204508 / S288c) OX=559292 GN=MAK16 PE=1 SV=2	1	11	11	11	1	2	3	7	8	10	7	6	6	2	6	8	9	9	9	1	2	3	7	8	10
180	MAK21	21.9942	23.3659	23.0098	23.2307	25.053	25.2604	23.9716	24.1626	23.8007	23.4656	24.8026	25.0058	25.0196	25.0445	24.9034	Q12176	Q12176	55	55	55	Ribosome biogenesis protein MAK21	MAK21	sp|Q12176|MAK21_YEAST Ribosome biogenesis protein MAK21 OS=Saccharomyces cerevisiae (strain ATCC 204508 / S288c) OX=559292 GN=MAK21 PE=1 SV=1	1	55	55	55	7	10	11	21	44	43	31	26	18	14	32	30	38	42	29	7	10	11	21	44	43
181	MAK5	19.7645	20.2855	20.7099	22.8554	24.1366	24.0913	24.0223	22.9499	21.3953	22.484	23.5992	23.5807	24.5214	24.8326	24.4899	P38112	P38112	37	37	37	ATP-dependent RNA helicase MAK5	MAK5	sp|P38112|MAK5_YEAST ATP-dependent RNA helicase MAK5 OS=Saccharomyces cerevisiae (strain ATCC 204508 / S288c) OX=559292 GN=MAK5 PE=1 SV=1	1	37	37	37	2	2	3	13	26	27	22	15	6	4	18	12	23	24	26	2	2	3	13	26	27
182	MBF1	23.1409	19.7985	20.1514	22.3012	20.4498	20.1358	21.7324	19.5129	19.4968	22.7069	19.9466	19.9509	19.0557	19.4182	18.1121	O14467	O14467	7	7	7	Multiprotein-bridging factor 1	MBF1	sp|O14467|MBF1_YEAST Multiprotein-bridging factor 1 OS=Saccharomyces cerevisiae (strain ATCC 204508 / S288c) OX=559292 GN=MBF1 PE=1 SV=2	1	7	7	7	5	3	0	4	6	3	4	3	0	5	4	4	2	4	1	5	3	0	4	6	3
183	MCD1	19.6692	18.3205	19.541	23.34	22.941	22.3464	21.9655	23.0686	22.7548	21.081	18.4977	20.8849	22.8944	21.8248	21.4749	Q12158	Q12158	20	20	20	Sister chromatid cohesion protein 1	MCD1	sp|Q12158|SCC1_YEAST Sister chromatid cohesion protein 1 OS=Saccharomyces cerevisiae (strain ATCC 204508 / S288c) OX=559292 GN=MCD1 PE=1 SV=1	1	20	20	20	1	0	0	13	14	13	14	15	9	2	3	3	17	7	8	1	0	0	13	14	13
184	MCM4	19.7304	21.0763	20.1046	21.1377	19.8742	20.222	19.7372	19.8972	19.4405	17.6166	19.7757	19.6772	20.2092	20.3028	18.5738	P30665	P30665	13	13	13	DNA replication licensing factor MCM4	MCM4	sp|P30665|MCM4_YEAST DNA replication licensing factor MCM4 OS=Saccharomyces cerevisiae (strain ATCC 204508 / S288c) OX=559292 GN=MCM4 PE=1 SV=2	1	13	13	13	4	1	1	6	7	6	5	4	0	1	2	1	3	7	1	4	1	1	6	7	6
185	MDJ1	23.0014	22.5491	22.6192	23.1173	23.3138	23.866	23.8608	23.0152	22.8024	22.0151	23.2506	23.2402	23.7021	24.1332	23.7728	P35191	P35191	25	25	25	DnaJ homolog 1, mitochondrial	MDJ1	sp|P35191|MDJ1_YEAST DnaJ homolog 1, mitochondrial OS=Saccharomyces cerevisiae (strain ATCC 204508 / S288c) OX=559292 GN=MDJ1 PE=1 SV=1	1	25	25	25	8	5	4	8	19	18	16	12	7	2	14	14	18	18	17	8	5	4	8	19	18
186	MET17	19.7449	19.7358	18.5571	19.5941	19.5514	19.4035	19.9671	19.2956	19.143	19.4456	18.4712	19.6101	19.421	19.0432	20.0902	P06106	P06106	11	11	11	Protein MET17;O-acetylhomoserine sulfhydrylase;O-acetylserine sulfhydrylase	MET17	sp|P06106|CYSD_YEAST Homocysteine/cysteine synthase OS=Saccharomyces cerevisiae (strain ATCC 204508 / S288c) OX=559292 GN=MET17 PE=1 SV=3	1	11	11	11	2	2	1	3	6	5	6	4	1	0	0	1	2	5	3	2	2	1	3	6	5
187	MET6	20.8649	19.4101	20.1614	20.3066	19.577	19.6505	20.0054	18.7	18.6891	20.4469	18.4358	19.3214	18.1164	20.0305	19.2288	P05694	P05694	11	11	11	5-methyltetrahydropteroyltriglutamate--homocysteine methyltransferase	MET6	sp|P05694|METE_YEAST 5-methyltetrahydropteroyltriglutamate--homocysteine methyltransferase OS=Saccharomyces cerevisiae (strain ATCC 204508 / S288c) OX=559292 GN=MET6 PE=1 SV=4	1	11	11	11	4	3	0	3	7	5	5	1	0	0	1	0	1	6	0	4	3	0	3	7	5
188	MGM101	18.5233	21.2078	18.4644	21.9241	23.3298	23.3589	23.2647	22.3521	21.5365	23.1921	24.298	24.173	23.4935	23.5841	23.583	P32787	P32787	19	19	18	Mitochondrial genome maintenance protein MGM101	MGM101	sp|P32787|MG101_YEAST Mitochondrial genome maintenance protein MGM101 OS=Saccharomyces cerevisiae (strain ATCC 204508 / S288c) OX=559292 GN=MGM101 PE=1 SV=1	1	19	19	18	0	3	3	8	14	15	12	10	4	10	13	12	12	14	11	0	3	3	8	14	15
189	MGR1	19.1708	20.0729	19.7577	19.9434	20.6181	20.5141	19.1331	20.2663	19.1925	19.4973	19.9635	20.5923	20.7934	21.2157	21.1686	P25573	P25573	8	8	8	Mitochondrial inner membrane i-AAA protease supercomplex subunit MGR1	MGR1	sp|P25573|MGR1_YEAST Mitochondrial inner membrane i-AAA protease supercomplex subunit MGR1 OS=Saccharomyces cerevisiae (strain ATCC 204508 / S288c) OX=559292 GN=MGR1 PE=1 SV=1	1	8	8	8	0	1	1	0	5	4	2	4	1	0	3	3	5	5	3	0	1	1	0	5	4
190	MIC10	18.8938	20.6207	19.3618	19.6447	20.8162	19.761	19.8286	20.6481	19.792	19.0209	21.1129	20.4724	20.5195	20.5371	20.6028	Q96VH5	Q96VH5	3	3	3	MICOS complex subunit MIC10	MIC10	sp|Q96VH5|MIC10_YEAST MICOS complex subunit MIC10 OS=Saccharomyces cerevisiae (strain ATCC 204508 / S288c) OX=559292 GN=MIC10 PE=1 SV=1	1	3	3	3	1	2	2	2	3	3	2	3	2	2	3	3	3	2	3	1	2	2	2	3	3
191	MIC60	21.139	20.0799	19.2872	20.6863	22.0789	23.2523	22.4823	21.3583	19.9391	19.2195	21.3157	20.9037	22.0719	21.9735	22.1883	P36112	P36112	22	22	22	MICOS complex subunit MIC60	MIC60	sp|P36112|MIC60_YEAST MICOS complex subunit MIC60 OS=Saccharomyces cerevisiae (strain ATCC 204508 / S288c) OX=559292 GN=MIC60 PE=1 SV=1	1	22	22	22	2	1	1	5	16	18	12	6	4	0	9	5	14	14	9	2	1	1	5	16	18
192	MIF2	18.8665	19.3359	20.1684	21.9194	21.815	20.996	20.2704	21.1838	20.4318	20.644	19.1388	18.1993	21.1864	20.4153	20.3465	P35201	P35201	13	13	13	Protein MIF2	MIF2	sp|P35201|CENPC_YEAST Inner kinetochore subunit MIF2 OS=Saccharomyces cerevisiae (strain ATCC 204508 / S288c) OX=559292 GN=MIF2 PE=1 SV=1	1	13	13	13	0	1	0	8	9	6	4	7	2	2	0	0	10	4	1	0	1	0	8	9	6
193	MIR1	25.5628	24.3474	24.2915	24.993	23.908	24.2851	23.9808	24.8052	24.0028	25.1184	24.4761	24.9321	24.1754	24.3284	23.7465	P23641	P23641	17	17	17	Mitochondrial phosphate carrier protein;Mitochondrial phosphate carrier protein, N-terminally processed	MIR1	sp|P23641|MPCP_YEAST Mitochondrial phosphate carrier protein OS=Saccharomyces cerevisiae (strain ATCC 204508 / S288c) OX=559292 GN=MIR1 PE=1 SV=1	1	17	17	17	11	9	10	12	14	14	11	14	9	8	13	13	13	14	11	11	9	10	12	14	14
194	MIS1	18.3419	20.6128	19.2243	19.2844	22.502	20.6955	22.9767	21.1716	20.3223	20.7863	22.0419	21.1084	23.0707	21.9792	22.3163	P09440	P09440	21	21	21	C-1-tetrahydrofolate synthase, mitochondrial;Methylenetetrahydrofolate dehydrogenase;Methenyltetrahydrofolate cyclohydrolase;Formyltetrahydrofolate synthetase	MIS1	sp|P09440|C1TM_YEAST C-1-tetrahydrofolate synthase, mitochondrial OS=Saccharomyces cerevisiae (strain ATCC 204508 / S288c) OX=559292 GN=MIS1 PE=1 SV=1	1	21	21	21	0	1	0	3	14	9	11	3	1	1	11	4	15	11	10	0	1	0	3	14	9
195	MKT1	20.2164	19.1846	19.7488	20.2428	19.4179	19.8305	20.1851	18.5387	19.5741	19.3852	18.5041	19.1509	19.2668	20.1728	19.1592	P40850	P40850	12	12	12	Protein MKT1	MKT1	sp|P40850|MKT1_YEAST Protein MKT1 OS=Saccharomyces cerevisiae (strain ATCC 204508 / S288c) OX=559292 GN=MKT1 PE=1 SV=2	1	12	12	12	1	0	0	6	4	4	7	1	0	1	1	0	3	6	2	1	0	0	6	4	4
196	MNN11	21.4996	21.3116	19.3234	20.4508	20.9264	21.1981	20.877	21.0085	20.2482	20.652	21.4622	21.4106	21.413	21.1108	21.639	P46985	P46985	11	11	11	Probable alpha-1,6-mannosyltransferase MNN11	MNN11	sp|P46985|MNN11_YEAST Probable alpha-1,6-mannosyltransferase MNN11 OS=Saccharomyces cerevisiae (strain ATCC 204508 / S288c) OX=559292 GN=MNN11 PE=1 SV=2	1	11	11	11	6	3	1	6	5	7	7	4	4	4	6	4	6	5	5	6	3	1	6	5	7
197	MNN9	20.3824	20.4596	20.6073	19.9211	19.0494	19.7893	20.1741	20.0554	19.7605	19.6585	20.3122	20.4644	20.3446	20.3154	20.5194	P39107	P39107	6	6	6	Mannan polymerase complexes subunit MNN9	MNN9	sp|P39107|MNN9_YEAST Mannan polymerase complexes subunit MNN9 OS=Saccharomyces cerevisiae (strain ATCC 204508 / S288c) OX=559292 GN=MNN9 PE=1 SV=3	1	6	6	6	3	2	2	3	5	3	3	5	2	1	4	3	5	4	3	3	2	2	3	5	3
198	MOD5	20.3033	18.7646	20.729	22.3335	22.5468	22.1576	22.7462	22.3615	19.7758	21.9173	21.8899	18.6526	22.3182	22.0848	21.0513	P07884-2;P07884	P07884-2;P07884	2;2	2;2	2;2	tRNA dimethylallyltransferase, mitochondrial	MOD5	sp|P07884-2|MOD5_YEAST Isoform II of tRNA dimethylallyltransferase OS=Saccharomyces cerevisiae (strain ATCC 204508 / S288c) OX=559292 GN=MOD5;sp|P07884|MOD5_YEAST tRNA dimethylallyltransferase OS=Saccharomyces cerevisiae (strain ATCC 204508 / S288c) OX=559	2	2	2	2	0	0	0	2	2	2	2	2	1	2	2	1	2	2	2	0	0	0	2	2	2
199	MPD1	21.8202	21.1976	21.0439	22.2028	23.3981	22.8525	23.0875	21.2566	18.6764	21.3908	21.5983	21.1726	22.0468	22.3507	22.2844	Q12404	Q12404	13	13	13	Protein disulfide-isomerase MPD1	MPD1	sp|Q12404|MPD1_YEAST Protein disulfide-isomerase MPD1 OS=Saccharomyces cerevisiae (strain ATCC 204508 / S288c) OX=559292 GN=MPD1 PE=1 SV=1	1	13	13	13	5	5	3	7	10	8	12	4	1	3	7	5	8	9	8	5	5	3	7	10	8
200	MPM1	20.4046	19.8981	20.4151	20.3537	19.7749	19.4996	19.934	20.8302	19.1929	20.9788	20.2629	20.3698	19.9304	19.4154	19.9415	P40364	P40364	10	10	10	Mitochondrial peculiar membrane protein 1	MPM1	sp|P40364|MPM1_YEAST Mitochondrial peculiar membrane protein 1 OS=Saccharomyces cerevisiae (strain ATCC 204508 / S288c) OX=559292 GN=MPM1 PE=1 SV=1	1	10	10	10	1	2	1	3	5	7	4	4	2	3	3	5	5	7	3	1	2	1	3	5	7
201	MPP10	19.6784	19.8366	19.7338	20.4859	20.1216	22.4974	21.3366	19.0424	20.931	19.9194	18.8481	21.9724	19.6218	21.9619	21.024	P47083	P47083	19	19	19	U3 small nucleolar RNA-associated protein MPP10	MPP10	sp|P47083|MPP10_YEAST U3 small nucleolar RNA-associated protein MPP10 OS=Saccharomyces cerevisiae (strain ATCC 204508 / S288c) OX=559292 GN=MPP10 PE=1 SV=1	1	19	19	19	0	1	1	5	6	14	9	0	5	1	2	7	3	11	3	0	1	1	5	6	14
202	MPS1	19.084	18.5721	18.4959	23.083	22.9423	21.1419	18.8862	20.8752	19.2388	18.8647	19.0289	19.7135	20.5222	18.8192	18.7648	P54199	P54199	18	18	18	Serine/threonine-protein kinase MPS1	MPS1	sp|P54199|MPS1_YEAST Serine/threonine-protein kinase MPS1 OS=Saccharomyces cerevisiae (strain ATCC 204508 / S288c) OX=559292 GN=MPS1 PE=1 SV=2	1	18	18	18	1	0	1	10	12	10	2	6	3	1	1	0	7	1	1	1	0	1	10	12	10
203	MRC1	20.5497	20.066	20.3045	22.933	21.402	20.9637	20.1196	18.5622	19.4557	23.1326	20.8521	21.1489	19.1515	20.5404	18.9329	P25588	P25588	16	16	16	Mediator of replication checkpoint protein 1	MRC1	sp|P25588|MRC1_YEAST Mediator of replication checkpoint protein 1 OS=Saccharomyces cerevisiae (strain ATCC 204508 / S288c) OX=559292 GN=MRC1 PE=1 SV=3	1	16	16	16	0	0	0	10	10	5	2	2	2	11	4	5	3	4	3	0	0	0	10	10	5
204	MRD1	20.0821	22.0219	21.2416	21.1556	22.2674	21.9707	22.1782	21.8891	21.9139	21.6402	22.7508	23.1327	22.1856	22.7409	22.4376	Q06106	Q06106	32	32	32	Multiple RNA-binding domain-containing protein 1	MRD1	sp|Q06106|MRD1_YEAST Multiple RNA-binding domain-containing protein 1 OS=Saccharomyces cerevisiae (strain ATCC 204508 / S288c) OX=559292 GN=MRD1 PE=1 SV=1	1	32	32	32	2	8	4	5	18	15	17	7	7	5	14	16	13	21	11	2	8	4	5	18	15
205	MRH1	23.2721	22.7555	23.0389	22.5339	22.8359	24.7438	23.4044	23.4581	23.6273	22.2067	23.3273	24.2338	23.141	24.2539	24.1062	Q12117	Q12117	10	10	7	Protein MRH1	MRH1	sp|Q12117|MRH1_YEAST Protein MRH1 OS=Saccharomyces cerevisiae (strain ATCC 204508 / S288c) OX=559292 GN=MRH1 PE=1 SV=1	1	10	10	7	4	5	4	4	3	7	4	4	5	2	5	6	4	7	8	4	5	4	4	3	7
206	MRH4	19.2525	19.487	19.9531	20.7533	21.3002	21.1822	20.9713	19.5883	19.0416	19.7868	19.334	19.8173	20.6244	21.6741	20.9177	P53166	P53166	19	19	19	ATP-dependent RNA helicase MRH4, mitochondrial	MRH4	sp|P53166|MRH4_YEAST ATP-dependent RNA helicase MRH4, mitochondrial OS=Saccharomyces cerevisiae (strain ATCC 204508 / S288c) OX=559292 GN=MRH4 PE=1 SV=1	1	19	19	19	0	0	1	3	9	9	8	1	0	0	2	2	5	15	7	0	0	1	3	9	9
207	MRP7	18.901	18.82	18.814	19.4309	20.3927	20.4997	19.0496	20.5236	19.2728	19.3745	19.5895	19.0748	19.9069	20.5051	20.7968	P12687	P12687	5	5	5	54S ribosomal protein L2, mitochondrial	MRP7	sp|P12687|RM02_YEAST 54S ribosomal protein L2, mitochondrial OS=Saccharomyces cerevisiae (strain ATCC 204508 / S288c) OX=559292 GN=MRP7 PE=1 SV=1	1	5	5	5	0	0	0	3	4	3	1	2	0	1	3	1	4	2	2	0	0	0	3	4	3
208	MRPL22	19.2734	19.1441	20.2018	20.2636	20.2908	19.8378	19.8111	20.5069	19.5419	18.104	17.4935	19.9378	20.178	20.1457	20.3126	P53881	P53881	6	6	6	54S ribosomal protein L22, mitochondrial	MRPL22	sp|P53881|RM22_YEAST 54S ribosomal protein L22, mitochondrial OS=Saccharomyces cerevisiae (strain ATCC 204508 / S288c) OX=559292 GN=MRPL22 PE=1 SV=2	1	6	6	6	1	0	0	3	4	3	4	2	0	0	3	4	3	3	3	1	0	0	3	4	3
209	MRPL3	19.3664	21.3902	19.6112	19.9073	19.953	19.7749	18.2754	18.6907	20.142	19.3807	19.6676	20.5378	19.8428	19.7885	19.2351	P36516	P36516	6	6	6	54S ribosomal protein L3, mitochondrial	MRPL3	sp|P36516|RM03_YEAST 54S ribosomal protein L3, mitochondrial OS=Saccharomyces cerevisiae (strain ATCC 204508 / S288c) OX=559292 GN=MRPL3 PE=1 SV=2	1	6	6	6	0	0	0	0	5	3	0	0	0	0	2	2	4	2	2	0	0	0	0	5	3
210	MRPL35	19.8309	19.0333	20.727	20.463	20.777	21.0609	20.0232	18.994	19.1717	19.772	18.2155	20.2728	20.6805	20.5871	20.4516	Q06678	Q06678	11	11	11	54S ribosomal protein L35, mitochondrial	MRPL35	sp|Q06678|RM35_YEAST 54S ribosomal protein L35, mitochondrial OS=Saccharomyces cerevisiae (strain ATCC 204508 / S288c) OX=559292 GN=MRPL35 PE=1 SV=1	1	11	11	11	0	0	0	4	5	10	6	2	0	1	0	2	4	6	3	0	0	0	4	5	10
211	MRPL40	18.2622	18.7611	20.27	19.4009	19.0153	19.0594	18.4122	19.6077	19.0634	19.6955	19.9632	19.5161	18.6611	19.5243	20.1495	P36534	P36534	6	6	6	54S ribosomal protein L40, mitochondrial	MRPL40	sp|P36534|RM40_YEAST 54S ribosomal protein L40, mitochondrial OS=Saccharomyces cerevisiae (strain ATCC 204508 / S288c) OX=559292 GN=MRPL40 PE=1 SV=2	1	6	6	6	1	0	0	3	3	3	2	2	1	2	1	2	3	4	3	1	0	0	3	3	3
212	MRPS35	19.41	19.7297	20.2858	19.1988	18.7753	20.0781	20.2203	19.6501	20.0365	18.2776	19.4262	18.7487	19.606	19.0591	19.5703	P53292	P53292	6	6	6	37S ribosomal protein S35, mitochondrial	MRPS35	sp|P53292|RT35_YEAST 37S ribosomal protein S35, mitochondrial OS=Saccharomyces cerevisiae (strain ATCC 204508 / S288c) OX=559292 GN=MRPS35 PE=1 SV=1	1	6	6	6	0	0	0	0	2	5	0	0	1	0	0	0	5	2	2	0	0	0	0	2	5
213	MRT4	22.536	21.5249	19.3776	24.1791	24.0549	24.193	24.0629	23.5457	23.2374	24.1372	23.1398	23.4666	23.9164	23.9726	23.4252	P33201	P33201	18	18	18	Ribosome assembly factor MRT4	MRT4	sp|P33201|MRT4_YEAST Ribosome assembly factor MRT4 OS=Saccharomyces cerevisiae (strain ATCC 204508 / S288c) OX=559292 GN=MRT4 PE=1 SV=1	1	18	18	18	6	4	0	13	17	13	15	7	9	10	11	11	15	12	6	6	4	0	13	17	13
214	MSH2	19.7239	24.2731	26.7869	28.3307	25.2974	24.8549	26.6106	26.1921	26.3969	19.396	26.4481	24.1299	18.8117	24.6094	19.993	P25847	P25847	5	5	5	DNA mismatch repair protein MSH2	MSH2	sp|P25847|MSH2_YEAST DNA mismatch repair protein MSH2 OS=Saccharomyces cerevisiae (strain ATCC 204508 / S288c) OX=559292 GN=MSH2 PE=1 SV=2	1	5	5	5	1	2	1	1	2	2	1	1	1	1	2	1	1	3	2	1	2	1	1	2	2
215	MSN4	18.4333	19.6203	19.5638	20.0747	19.4267	19.3619	18.9741	18.9557	19.632	19.7106	19.499	18.0362	18.3531	19.5175	19.3713	P33749	P33749	4	4	4	Zinc finger protein MSN4	MSN4	sp|P33749|MSN4_YEAST Zinc finger protein MSN4 OS=Saccharomyces cerevisiae (strain ATCC 204508 / S288c) OX=559292 GN=MSN4 PE=1 SV=1	1	4	4	4	0	0	0	2	3	4	2	0	0	0	1	1	1	3	0	0	0	0	2	3	4
216	MSS116	22.5407	22.3945	21.0928	24.2881	26.2748	26.4467	25.6894	25.5587	23.1396	23.8506	24.9758	25.0801	25.9746	26.3194	26.1556	P15424	P15424	50	50	50	ATP-dependent RNA helicase MSS116, mitochondrial	MSS116	sp|P15424|MS116_YEAST ATP-dependent RNA helicase MSS116, mitochondrial OS=Saccharomyces cerevisiae (strain ATCC 204508 / S288c) OX=559292 GN=MSS116 PE=1 SV=1	1	50	50	50	10	9	5	25	35	36	33	30	11	12	29	24	35	33	41	10	9	5	25	35	36
217	MTW1	19.5149	20.464	19.5267	21.487	21.6772	20.7401	19.1725	19.1042	19.6035	18.9819	18.5997	19.3013	20.3592	19.8417	19.133	P39731	P39731	6	6	6	Kinetochore-associated protein MTW1	MTW1	sp|P39731|MTW1_YEAST Kinetochore-associated protein MTW1 OS=Saccharomyces cerevisiae (strain ATCC 204508 / S288c) OX=559292 GN=MTW1 PE=1 SV=2	1	6	6	6	0	0	0	3	5	6	2	2	3	0	0	0	2	2	0	0	0	0	3	5	6
218	MYO2	19.6341	19.3546	19.8477	19.3979	20.6074	22.502	19.4303	19.0798	19.6519	20.1975	18.6006	18.792	18.9214	19.414	19.6832	P19524	P19524	18	18	18	Myosin-2	MYO2	sp|P19524|MYO2_YEAST Myosin-2 OS=Saccharomyces cerevisiae (strain ATCC 204508 / S288c) OX=559292 GN=MYO2 PE=1 SV=1	1	18	18	18	2	0	1	6	8	13	5	2	2	1	4	3	5	7	4	2	0	1	6	8	13
219	NAM7	21.2915	18.1178	18.6317	20.9642	21.1613	21.4722	21.7694	18.8725	18.9807	19.4394	17.9377	20.8276	21.1417	22.7197	21.8049	P30771	P30771	23	23	23	ATP-dependent helicase NAM7	NAM7	sp|P30771|NAM7_YEAST ATP-dependent helicase NAM7 OS=Saccharomyces cerevisiae (strain ATCC 204508 / S288c) OX=559292 GN=NAM7 PE=1 SV=1	1	23	23	23	1	0	2	5	10	15	14	1	0	0	2	6	5	15	7	1	0	2	5	10	15
220	NAN1	20.7144	21.6248	20.8124	23.2343	23.9807	24.335	23.302	23.1146	22.8421	23.0299	23.9066	23.6738	23.3546	24.0996	23.5702	Q02931	Q02931	35	35	35	NET1-associated nuclear protein 1	NAN1	sp|Q02931|UTP17_YEAST NET1-associated nuclear protein 1 OS=Saccharomyces cerevisiae (strain ATCC 204508 / S288c) OX=559292 GN=NAN1 PE=1 SV=1	1	35	35	35	3	9	5	15	26	26	18	18	10	8	20	22	20	26	22	3	9	5	15	26	26
221	NBA1	20.0875	19.7898	19.7528	20.1727	18.5988	18.9096	19.1794	18.0549	19.5143	18.9294	18.8075	18.1437	19.4674	17.9839	18.6249	Q08229	Q08229	5	5	5	Protein NBA1	NBA1	sp|Q08229|NBA1_YEAST Protein NBA1 OS=Saccharomyces cerevisiae (strain ATCC 204508 / S288c) OX=559292 GN=NBA1 PE=1 SV=1	1	5	5	5	0	0	0	4	2	2	0	2	0	0	0	0	0	1	0	0	0	0	4	2	2
222	NCE102	21.2323	17.9867	20.9015	20.5714	20.7358	22.5411	22.8317	18.3414	21.3651	20.2657	20.7836	22.0042	21.649	22.5434	21.8499	Q12207	Q12207	8	8	8	Non-classical export protein 2	NCE102	sp|Q12207|NCE2_YEAST Non-classical export protein 2 OS=Saccharomyces cerevisiae (strain ATCC 204508 / S288c) OX=559292 GN=NCE102 PE=1 SV=1	1	8	8	8	2	1	4	2	4	7	5	2	2	2	2	6	4	7	7	2	1	4	2	4	7
223	NDC80	19.458	19.1997	18.9083	23.8053	24.2618	22.0219	21.1108	22.8294	21.4721	18.0507	19.5717	18.15	23.5836	19.9035	19.9854	P40460	P40460	33	33	33	Kinetochore protein NDC80	NDC80	sp|P40460|NDC80_YEAST Kinetochore protein NDC80 OS=Saccharomyces cerevisiae (strain ATCC 204508 / S288c) OX=559292 GN=NDC80 PE=1 SV=1	1	33	33	33	0	0	1	21	26	17	9	12	7	0	3	1	21	4	4	0	0	1	21	26	17
224	NDE1	24.4182	23.0152	21.6109	23.0916	21.182	21.4901	22.7632	23.571	22.8972	23.6944	20.9086	21.8508	21.2201	20.9446	21.2943	P40215	P40215	18	18	18	External NADH-ubiquinone oxidoreductase 1, mitochondrial	NDE1	sp|P40215|NDH1_YEAST External NADH-ubiquinone oxidoreductase 1, mitochondrial OS=Saccharomyces cerevisiae (strain ATCC 204508 / S288c) OX=559292 GN=NDE1 PE=1 SV=1	1	18	18	18	12	4	7	13	8	8	14	11	7	13	7	6	9	8	6	12	4	7	13	8	8
225	NDI1	18.8277	19.9089	20.6149	19.1289	18.3191	19.0516	19.2135	20.2898	18.8456	18.8229	18.8594	19.4098	17.7542	18.5793	19.5496	P32340	P32340	2	2	2	Rotenone-insensitive NADH-ubiquinone oxidoreductase, mitochondrial	NDI1	sp|P32340|NDI1_YEAST Rotenone-insensitive NADH-ubiquinone oxidoreductase, mitochondrial OS=Saccharomyces cerevisiae (strain ATCC 204508 / S288c) OX=559292 GN=NDI1 PE=1 SV=1	1	2	2	2	0	0	0	2	2	2	1	0	1	0	0	0	0	0	0	0	0	0	2	2	2
226	NET1	19.9024	21.6209	22.5324	18.8225	25.8843	26.2295	24.9593	23.838	20.2438	18.6416	26.2349	26.2893	24.8719	25.413	25.4429	P47035	P47035	77	77	77	Nucleolar protein NET1	NET1	sp|P47035|NET1_YEAST Nucleolar protein NET1 OS=Saccharomyces cerevisiae (strain ATCC 204508 / S288c) OX=559292 GN=NET1 PE=1 SV=1	1	77	77	77	3	16	17	2	63	65	42	33	6	2	63	54	50	56	50	3	16	17	2	63	65
227	NHP2	26.478	27.4677	27.1459	26.7927	27.3871	27.6318	27.0847	26.6054	27.253	26.883	27.529	28.1731	26.952	27.8818	27.6071	P32495	P32495	12	12	12	H/ACA ribonucleoprotein complex subunit 2	NHP2	sp|P32495|NHP2_YEAST H/ACA ribonucleoprotein complex subunit NHP2 OS=Saccharomyces cerevisiae (strain ATCC 204508 / S288c) OX=559292 GN=NHP2 PE=1 SV=2	1	12	12	12	8	7	9	9	7	11	9	8	9	9	10	9	8	8	9	8	7	9	9	7	11
228	NIP7	22.7385	22.9316	21.1711	23.7569	24.3951	24.2796	24.2693	23.7185	23.3495	23.7646	23.645	23.521	24.3158	24.3637	24.5333	Q08962	Q08962	16	16	16	60S ribosome subunit biogenesis protein NIP7	NIP7	sp|Q08962|NIP7_YEAST 60S ribosome subunit biogenesis protein NIP7 OS=Saccharomyces cerevisiae (strain ATCC 204508 / S288c) OX=559292 GN=NIP7 PE=1 SV=1	1	16	16	16	5	5	2	11	13	10	11	9	7	10	11	10	12	11	11	5	5	2	11	13	10
229	NNF1	19.4844	20.9994	21.0209	20.9001	20.6308	20.0887	19.197	20.1841	19.2283	18.0892	18.7891	19.1581	20.3796	20.2005	18.8651	P47149	P47149	6	6	6	Kinetochore-associated protein NNF1	NNF1	sp|P47149|NNF1_YEAST Kinetochore-associated protein NNF1 OS=Saccharomyces cerevisiae (strain ATCC 204508 / S288c) OX=559292 GN=NNF1 PE=1 SV=3	1	6	6	6	0	0	0	3	4	5	1	4	1	0	0	0	4	2	0	0	0	0	3	4	5
230	NOC2	21.2484	23.3627	23.432	24.2825	25.0626	25.5302	24.3529	23.9476	24.1786	23.7596	24.3939	24.5653	24.5593	25.2523	25.1818	P39744	P39744	41	41	41	Nucleolar complex protein 2	NOC2	sp|P39744|NOC2_YEAST Nucleolar complex protein 2 OS=Saccharomyces cerevisiae (strain ATCC 204508 / S288c) OX=559292 GN=NOC2 PE=1 SV=2	1	41	41	41	7	14	10	17	33	32	25	20	15	10	26	23	29	34	29	7	14	10	17	33	32
231	NOC3	19.1982	19.3034	20.2173	22.4476	23.4578	23.6916	23.0434	22.484	21.9863	22.5584	22.0292	22.5597	22.9533	23.665	23.1719	Q07896	Q07896	28	28	28	Nucleolar complex-associated protein 3	NOC3	sp|Q07896|NOC3_YEAST Nucleolar complex-associated protein 3 OS=Saccharomyces cerevisiae (strain ATCC 204508 / S288c) OX=559292 GN=NOC3 PE=1 SV=1	1	28	28	28	0	0	4	13	22	20	20	12	6	10	10	11	14	18	15	0	0	4	13	22	20
232	NOC4	19.4519	19.1876	19.3741	21.0299	22.1808	23.1801	22.0805	21.2729	19.5613	19.7966	21.8149	22.0125	20.9223	22.0185	22.897	Q06512	Q06512	17	17	17	Nucleolar complex protein 4	NOC4	sp|Q06512|NOC4_YEAST Nucleolar complex protein 4 OS=Saccharomyces cerevisiae (strain ATCC 204508 / S288c) OX=559292 GN=NOC4 PE=1 SV=1	1	17	17	17	0	1	0	3	11	14	9	5	1	1	5	6	5	12	6	0	1	0	3	11	14
233	NOG1	24.1791	23.8716	23.0134	25.6856	25.7263	25.8886	25.9888	25.1886	25.1042	25.8215	24.9897	25.7335	25.8318	26.1412	25.9981	Q02892	Q02892	44	44	44	Nucleolar GTP-binding protein 1	NOG1	sp|Q02892|NOG1_YEAST Nucleolar GTP-binding protein 1 OS=Saccharomyces cerevisiae (strain ATCC 204508 / S288c) OX=559292 GN=NOG1 PE=1 SV=1	1	44	44	44	15	10	6	27	29	30	29	26	20	22	28	21	30	32	26	15	10	6	27	29	30
234	NOG2	21.7739	20.8633	19.9907	23.1457	22.814	22.6798	23.3074	21.9223	21.2954	22.3058	22.249	22.7683	22.8547	23.6035	23.1302	P53742	P53742	28	28	27	Nucleolar GTP-binding protein 2	NOG2	sp|P53742|NOG2_YEAST Nucleolar GTP-binding protein 2 OS=Saccharomyces cerevisiae (strain ATCC 204508 / S288c) OX=559292 GN=NOG2 PE=1 SV=1	1	28	28	27	7	3	1	14	13	15	18	6	5	10	10	11	15	15	11	7	3	1	14	13	15
235	NOP1	27.657	30.3704	29.6398	27.7779	29.913	29.7503	28.061	30.5471	29.6324	28.6419	31.0643	30.0932	30.0561	29.7733	29.7207	P15646	P15646	34	34	34	rRNA 2-O-methyltransferase fibrillarin	NOP1	sp|P15646|FBRL_YEAST rRNA 2-O-methyltransferase fibrillarin OS=Saccharomyces cerevisiae (strain ATCC 204508 / S288c) OX=559292 GN=NOP1 PE=1 SV=1	1	34	34	34	21	30	27	21	24	26	23	24	27	22	28	27	24	28	31	21	30	27	21	24	26
236	NOP10	22.5251	23.2565	23.4266	22.4372	23.8413	23.9048	22.9552	22.2313	23.452	21.711	24.0701	23.7425	22.8766	23.442	23.8987	Q6Q547	Q6Q547	5	5	5	H/ACA ribonucleoprotein complex subunit 3	NOP10	sp|Q6Q547|NOP10_YEAST H/ACA ribonucleoprotein complex subunit NOP10 OS=Saccharomyces cerevisiae (strain ATCC 204508 / S288c) OX=559292 GN=NOP10 PE=1 SV=1	1	5	5	5	3	4	3	4	5	5	4	5	4	3	5	5	4	5	4	3	4	3	4	5	5
237	NOP12	21.6925	22.3779	22.4117	23.5558	24.6874	24.8458	24.5561	23.6649	23.6368	24.3675	24.3359	24.6519	24.7514	24.9249	24.5308	Q08208	Q08208	39	39	39	Nucleolar protein 12	NOP12	sp|Q08208|NOP12_YEAST Nucleolar protein 12 OS=Saccharomyces cerevisiae (strain ATCC 204508 / S288c) OX=559292 GN=NOP12 PE=1 SV=1	1	39	39	39	4	9	6	17	24	29	23	17	13	15	23	24	28	32	26	4	9	6	17	24	29
238	NOP13	21.027	23.5465	21.7871	24.7613	25.0424	24.9458	24.9667	24.5898	24.12	24.6652	25.5138	25.0665	25.0785	25.0644	24.7164	P53883	P53883	39	39	39	Nucleolar protein 13	NOP13	sp|P53883|NOP13_YEAST Nucleolar protein 13 OS=Saccharomyces cerevisiae (strain ATCC 204508 / S288c) OX=559292 GN=NOP13 PE=1 SV=2	1	39	39	39	5	17	10	21	31	31	30	22	19	16	32	27	28	29	30	5	17	10	21	31	31
239	NOP14	19.0384	21.0811	21.1465	22.5044	22.9756	23.4817	22.4732	21.7454	21.7321	21.8538	22.0935	22.5681	22.6997	23.0679	23.3852	Q99207	Q99207	24	24	24	Nucleolar complex protein 14	NOP14	sp|Q99207|NOP14_YEAST Nucleolar complex protein 14 OS=Saccharomyces cerevisiae (strain ATCC 204508 / S288c) OX=559292 GN=NOP14 PE=1 SV=1	1	24	24	24	0	7	3	9	19	20	11	10	6	6	13	12	13	15	16	0	7	3	9	19	20
240	NOP15	18.7411	20.1686	21.3484	21.8456	22.2976	22.2895	22.4798	21.5796	21.621	21.7431	21.3188	22.2692	22.2565	22.9378	22.989	P53927	P53927	8	8	8	Ribosome biogenesis protein 15	NOP15	sp|P53927|NOP15_YEAST Ribosome biogenesis protein 15 OS=Saccharomyces cerevisiae (strain ATCC 204508 / S288c) OX=559292 GN=NOP15 PE=1 SV=1	1	8	8	8	1	2	4	3	3	5	4	3	4	2	5	4	5	4	3	1	2	4	3	3	5
241	NOP16	19.1427	19.5605	21.193	22.5021	22.343	22.7902	22.4053	21.7721	21.6735	22.4251	21.0111	22.1341	22.4742	22.7199	22.5121	P40007	P40007	10	10	10	Nucleolar protein 16	NOP16	sp|P40007|NOP16_YEAST Nucleolar protein 16 OS=Saccharomyces cerevisiae (strain ATCC 204508 / S288c) OX=559292 GN=NOP16 PE=1 SV=1	1	10	10	10	2	2	2	5	9	10	7	6	6	2	4	8	6	8	8	2	2	2	5	9	10
242	NOP2	23.6839	24.2895	24.6499	25.1458	25.8359	25.7431	25.9347	25.1561	25.0805	25.3053	25.2113	25.694	25.8125	26.1349	26.1025	P40991	P40991	40	40	40	25S rRNA (cytosine(2870)-C(5))-methyltransferase	NOP2	sp|P40991|NOP2_YEAST 25S rRNA (cytosine(2870)-C(5))-methyltransferase OS=Saccharomyces cerevisiae (strain ATCC 204508 / S288c) OX=559292 GN=NOP2 PE=1 SV=1	1	40	40	40	10	16	12	21	28	31	26	23	23	16	24	25	27	32	34	10	16	12	21	28	31
243	NOP4	20.5775	22.5008	21.9007	23.7442	24.2423	24.4361	24.4366	23.2558	23.0027	23.8346	24.0706	24.5037	24.4524	25.0678	25.018	P37838	P37838	35	35	35	Nucleolar protein 4	NOP4	sp|P37838|NOP4_YEAST Nucleolar protein 4 OS=Saccharomyces cerevisiae (strain ATCC 204508 / S288c) OX=559292 GN=NOP4 PE=1 SV=1	1	35	35	35	4	8	6	16	24	23	23	14	8	11	19	22	26	28	27	4	8	6	16	24	23
244	NOP53	18.4664	21.5097	21.7938	22.4942	22.888	22.616	22.352	19.0938	20.7154	22.1085	21.8481	21.8217	21.8802	22.6719	22.1327	Q12080	Q12080	14	14	14	Ribosome biogenesis protein NOP53	NOP53	sp|Q12080|NOP53_YEAST Ribosome biogenesis protein NOP53 OS=Saccharomyces cerevisiae (strain ATCC 204508 / S288c) OX=559292 GN=NOP53 PE=1 SV=1	1	14	14	14	1	3	2	6	12	11	9	1	5	2	5	6	10	10	7	1	3	2	6	12	11
245	NOP56	28.5677	29.7181	29.2398	28.6195	29.7781	29.7657	29.0445	29.8179	29.4121	29.0223	30.5575	30.2797	29.747	29.9892	29.5825	Q12460	Q12460	60	60	59	Nucleolar protein 56	NOP56	sp|Q12460|NOP56_YEAST Nucleolar protein 56 OS=Saccharomyces cerevisiae (strain ATCC 204508 / S288c) OX=559292 GN=NOP56 PE=1 SV=1	1	60	60	59	31	47	39	35	48	50	34	43	45	33	50	48	48	47	54	31	47	39	35	48	50
246	NOP58	27.6339	29.3622	28.5022	27.453	29.0629	28.9416	27.9268	29.0017	28.6088	27.623	29.8677	29.5321	28.7878	29.559	28.8748	Q12499	Q12499	47	46	46	Nucleolar protein 58	NOP58	sp|Q12499|NOP58_YEAST Nucleolar protein 58 OS=Saccharomyces cerevisiae (strain ATCC 204508 / S288c) OX=559292 GN=NOP58 PE=1 SV=1	1	47	46	46	27	35	31	27	35	37	27	35	36	27	37	38	34	35	42	26	34	30	26	34	36
247	NOP6	21.1468	21.0364	19.8057	20.684	21.8739	21.1774	21.4853	21.2968	21.2634	21.034	22.2799	22.3957	21.7254	21.8777	21.312	Q07623	Q07623	7	7	7	Nucleolar protein 6	NOP6	sp|Q07623|NOP6_YEAST Nucleolar protein 6 OS=Saccharomyces cerevisiae (strain ATCC 204508 / S288c) OX=559292 GN=NOP6 PE=1 SV=1	1	7	7	7	3	5	1	3	5	4	4	3	4	3	6	4	5	4	4	3	5	1	3	5	4
248	NOP7	22.5428	22.7677	21.7753	24.3373	24.875	25.0363	24.4746	24.1881	24.4041	24.389	23.527	24.3593	24.4562	24.8948	24.9502	P53261	P53261	40	40	40	Pescadillo homolog	NOP7	sp|P53261|PESC_YEAST Pescadillo homolog OS=Saccharomyces cerevisiae (strain ATCC 204508 / S288c) OX=559292 GN=NOP7 PE=1 SV=1	1	40	40	40	10	9	6	18	26	31	28	22	16	16	15	15	24	27	20	10	9	6	18	26	31
249	NOP8	23.3086	24.1651	23.6276	23.2359	24.4362	23.8191	24.0521	24.4165	23.5039	23.9882	25.0742	24.7506	24.4032	24.2081	24.3882	Q08287	Q08287	26	26	26	60S ribosome subunit biogenesis protein NOP8	NOP8	sp|Q08287|NOP8_YEAST 60S ribosome subunit biogenesis protein NOP8 OS=Saccharomyces cerevisiae (strain ATCC 204508 / S288c) OX=559292 GN=NOP8 PE=1 SV=1	1	26	26	26	11	15	14	13	22	20	22	21	12	13	25	18	22	21	9	11	15	14	13	22	20
250	NOP9	21.4511	23.5783	23.16	22.7079	23.9786	23.68	23.2465	23.8168	22.4381	24.1865	24.9183	24.3173	24.222	23.8812	23.7453	P47077	P47077	35	35	35	Nucleolar protein 9	NOP9	sp|P47077|NOP9_YEAST Nucleolar protein 9 OS=Saccharomyces cerevisiae (strain ATCC 204508 / S288c) OX=559292 GN=NOP9 PE=1 SV=1	1	35	35	35	6	14	14	10	30	23	13	22	4	10	29	23	27	23	18	6	14	14	10	30	23
251	NPA3	20.0351	20.5824	21.1848	19.2332	19.6151	20.2966	18.3866	20.3484	20.6903	20.7682	21.3267	21.4551	20.4993	20.6049	20.8863	P47122	P47122	9	9	9	GPN-loop GTPase 1	NPA3	sp|P47122|GPN1_YEAST GPN-loop GTPase 1 OS=Saccharomyces cerevisiae (strain ATCC 204508 / S288c) OX=559292 GN=NPA3 PE=1 SV=1	1	9	9	9	3	2	5	0	3	3	1	3	4	2	5	5	3	4	4	3	2	5	0	3	3
252	NPL3	22.3885	24.1969	24.7442	24.8659	22.1636	22.9158	19.0625	23.8197	24.6609	19.6478	23.4583	23.8805	22.4563	23.3354	22.9027	Q01560	Q01560	13	13	13	Nucleolar protein 3	NPL3	sp|Q01560|NOP3_YEAST Nucleolar protein 3 OS=Saccharomyces cerevisiae (strain ATCC 204508 / S288c) OX=559292 GN=NPL3 PE=1 SV=1	1	13	13	13	6	8	7	10	7	8	1	9	8	2	8	8	8	9	8	6	8	7	10	7	8
253	NPL6	20.0119	18.7941	20.0925	23.9538	22.442	21.9701	21.7788	22.384	21.4278	20.0363	19.8387	18.3194	22.4115	20.5649	20.061	P32832	P32832	17	17	17	Chromatin structure-remodeling complex subunit RSC7	NPL6	sp|P32832|RSC7_YEAST Chromatin structure-remodeling complex subunit RSC7 OS=Saccharomyces cerevisiae (strain ATCC 204508 / S288c) OX=559292 GN=NPL6 PE=1 SV=1	1	17	17	17	0	1	1	13	15	10	10	11	6	2	3	0	11	6	2	0	1	1	13	15	10
254	NSA1	21.279	20.6621	20.4807	23.3814	23.8975	23.9788	23.7189	23.0858	22.8017	23.434	22.6649	22.6176	23.6049	23.7196	23.713	P53136	P53136	31	31	31	Ribosome biogenesis protein NSA1	NSA1	sp|P53136|NSA1_YEAST Ribosome biogenesis protein NSA1 OS=Saccharomyces cerevisiae (strain ATCC 204508 / S288c) OX=559292 GN=NSA1 PE=1 SV=1	1	31	31	31	5	5	4	16	22	21	19	12	9	9	10	7	16	23	16	5	5	4	16	22	21
255	NSA2	19.1447	19.5513	20.4312	21.9514	22.8796	23.1202	22.5918	21.8219	18.4816	22.9386	21.6093	22.5881	22.4088	23.5065	23.3327	P40078	P40078	12	12	12	Ribosome biogenesis protein NSA2	NSA2	sp|P40078|NSA2_YEAST Ribosome biogenesis protein NSA2 OS=Saccharomyces cerevisiae (strain ATCC 204508 / S288c) OX=559292 GN=NSA2 PE=1 SV=1	1	12	12	12	1	1	1	8	9	7	7	6	2	5	5	4	6	8	7	1	1	1	8	9	7
256	NSR1	25.76	27.5356	27.8488	24.9573	27.898	27.2768	27.0788	27.8871	28.0961	24.9534	28.3623	28.3612	27.7443	28.3553	27.5483	P27476	P27476	38	38	38	Nuclear localization sequence-binding protein	NSR1	sp|P27476|NSR1_YEAST Nuclear localization sequence-binding protein OS=Saccharomyces cerevisiae (strain ATCC 204508 / S288c) OX=559292 GN=NSR1 PE=1 SV=1	1	38	38	38	17	31	29	18	32	35	26	27	31	12	29	35	28	35	34	17	31	29	18	32	35
257	NTO1	18.7535	18.0097	19.3306	19.7118	21.3882	21.0968	21.1589	20.4293	21.3869	19.9925	20.1568	19.7446	22.4033	21.4604	21.3315	Q12311	Q12311	14	14	14	NuA3 HAT complex component NTO1	NTO1	sp|Q12311|NTO1_YEAST NuA3 HAT complex component NTO1 OS=Saccharomyces cerevisiae (strain ATCC 204508 / S288c) OX=559292 GN=NTO1 PE=1 SV=1	1	14	14	14	0	0	0	1	8	8	7	5	1	0	3	1	10	10	7	0	0	0	1	8	8
258	NUD1	18.9339	19.1053	19.658	22.2045	21.6238	20.8353	19.4838	20.1749	18.8465	19.6074	19.2245	18.9124	20.4284	18.2568	18.084	P32336	P32336	12	12	12	Protein NUD1	NUD1	sp|P32336|NUD1_YEAST Protein NUD1 OS=Saccharomyces cerevisiae (strain ATCC 204508 / S288c) OX=559292 GN=NUD1 PE=1 SV=2	1	12	12	12	0	0	0	7	9	4	0	2	0	0	0	0	3	0	0	0	0	0	7	9	4
259	NUF2	19.198	19.4	20.9585	21.7975	21.7232	20.3086	19.7827	20.1673	19.6692	19.7514	18.8985	19.0318	20.7373	19.4646	18.8271	P33895	P33895	13	13	13	Kinetochore protein NUF2	NUF2	sp|P33895|NUF2_YEAST Kinetochore protein NUF2 OS=Saccharomyces cerevisiae (strain ATCC 204508 / S288c) OX=559292 GN=NUF2 PE=1 SV=1	1	13	13	13	0	1	0	6	10	5	4	3	1	1	1	0	6	3	1	0	1	0	6	10	5
260	NUG1	23.0502	21.6169	21.3882	24.1281	24.2113	24.5892	24.4068	23.8168	24.1306	24.1869	23.4596	23.8	24.2035	24.7714	24.2298	P40010	P40010	28	28	28	Nuclear GTP-binding protein NUG1	NUG1	sp|P40010|NUG1_YEAST Nuclear GTP-binding protein NUG1 OS=Saccharomyces cerevisiae (strain ATCC 204508 / S288c) OX=559292 GN=NUG1 PE=1 SV=1	1	28	28	28	9	5	6	16	23	23	19	16	15	10	16	17	25	24	19	9	5	6	16	23	23
261	OAC1	22.0623	18.1107	19.7347	21.6894	21.6794	21.6102	18.4696	19.1919	19.3046	17.9067	21.4429	21.6182	22.0441	21.5719	21.8999	P32332	P32332	13	13	13	Mitochondrial oxaloacetate transport protein	OAC1	sp|P32332|OAC1_YEAST Mitochondrial oxaloacetate transport protein OS=Saccharomyces cerevisiae (strain ATCC 204508 / S288c) OX=559292 GN=OAC1 PE=1 SV=1	1	13	13	13	4	0	0	4	8	8	2	1	0	2	7	4	8	4	4	4	0	0	4	8	8
262	ODC2	21.6607	20.0509	19.6401	21.6239	21.2056	20.9461	21.9167	21.4956	21.1148	19.1932	19.2697	18.3103	21.7446	21.1865	21.1324	Q99297	Q99297	10	10	10	Mitochondrial 2-oxodicarboxylate carrier 2	ODC2	sp|Q99297|ODC2_YEAST Mitochondrial 2-oxodicarboxylate carrier 2 OS=Saccharomyces cerevisiae (strain ATCC 204508 / S288c) OX=559292 GN=ODC2 PE=1 SV=1	1	10	10	10	3	0	1	4	5	5	6	4	2	1	1	0	7	6	7	3	0	1	4	5	5
263	OKP1	19.2815	19.6885	19.3102	20.3781	20.5403	20.0691	20.3906	20.0678	20.2521	19.423	18.3966	19.2075	20.2273	19.6673	18.8296	P53298	P53298	8	8	8	Central kinetochore subunit OKP1	OKP1	sp|P53298|CENPQ_YEAST Inner kinetochore subunit OKP1 OS=Saccharomyces cerevisiae (strain ATCC 204508 / S288c) OX=559292 GN=OKP1 PE=1 SV=1	1	8	8	8	0	0	0	4	7	5	1	3	0	0	1	0	7	1	1	0	0	0	4	7	5
264	OLA1	21.712	21.4823	20.4561	21.4507	19.9922	20.0263	20.5806	18.7523	19.7542	20.991	20.5843	20.2355	20.8755	21.0236	21.3165	P38219	P38219	10	10	10	Obg-like ATPase 1	OLA1	sp|P38219|OLA1_YEAST Obg-like ATPase 1 OS=Saccharomyces cerevisiae (strain ATCC 204508 / S288c) OX=559292 GN=OLA1 PE=1 SV=1	1	10	10	10	6	4	3	3	3	4	4	1	1	3	3	2	6	5	3	6	4	3	3	3	4
265	OLE1	18.5963	19.9107	20.9074	20.5455	19.984	19.48	19.9217	19.4923	19.2749	19.6141	18.8999	18.9129	20.0843	19.7145	19.8875	P21147	P21147	6	6	6	Acyl-CoA desaturase 1	OLE1	sp|P21147|ACO1_YEAST Acyl-CoA desaturase 1 OS=Saccharomyces cerevisiae (strain ATCC 204508 / S288c) OX=559292 GN=OLE1 PE=1 SV=2	1	6	6	6	0	0	0	3	4	2	2	3	0	1	1	2	3	4	4	0	0	0	3	4	2
266	OMS1	21.2147	20.0197	18.7483	21.0255	21.75	21.6618	21.1182	21.0437	19.8157	19.1019	21.1555	20.4886	21.8112	21.511	20.7428	Q06668	Q06668	17	17	17	Methyltransferase OMS1, mitochondrial	OMS1	sp|Q06668|OMS1_YEAST Methyltransferase OMS1, mitochondrial OS=Saccharomyces cerevisiae (strain ATCC 204508 / S288c) OX=559292 GN=OMS1 PE=1 SV=1	1	17	17	17	5	4	0	6	12	10	8	6	2	0	7	5	8	9	5	5	4	0	6	12	10
267	OSH3	20.7589	20.3098	20.1666	21.9225	23.3035	22.7577	20.537	19.77	21.5297	21.7462	23.3404	22.7392	21.5936	21.6509	21.6545	P38713	P38713	31	31	31	Oxysterol-binding protein homolog 3	OSH3	sp|P38713|OSH3_YEAST Oxysterol-binding protein homolog 3 OS=Saccharomyces cerevisiae (strain ATCC 204508 / S288c) OX=559292 GN=OSH3 PE=1 SV=1	1	31	31	31	1	2	0	10	21	19	6	0	3	6	21	14	11	9	8	1	2	0	10	21	19
268	P25617	19.6962	21.0618	20.195	22.1909	23.0434	23.0546	22.7347	22.5723	21.9753	23.4064	23.5722	23.5698	22.7271	23.0318	22.6617	P25617	P25617	21	21	21	Uncharacterized protein YCR016W		sp|P25617|YCQ6_YEAST Uncharacterized protein YCR016W OS=Saccharomyces cerevisiae (strain ATCC 204508 / S288c) OX=559292 GN=YCR016W PE=1 SV=2	1	21	21	21	1	4	4	6	12	13	10	8	3	7	14	10	14	11	6	1	4	4	6	12	13
269	P37263	23.9643	23.1035	23.1809	24.3346	23.9658	23.1655	23.624	22.6998	22.8324	25.5092	25.1627	25.016	23.5097	23.9946	23.5198	P37263	P37263	12	12	12	UPF0743 protein YCR087C-A		sp|P37263|YC16_YEAST UPF0743 protein YCR087C-A OS=Saccharomyces cerevisiae (strain ATCC 204508 / S288c) OX=559292 GN=YCR087C-A PE=1 SV=1	1	12	12	12	7	8	6	7	8	7	6	8	7	7	9	8	7	6	9	7	8	6	7	8	7
270	P53723	19.1426	19.7444	19.1251	20.9162	19.7613	20.5544	19.4873	18.8315	19.0229	19.429	19.85	19.3553	18.3636	20.4028	18.8318	P53723	P53723	8	8	8	UPF0674 endoplasmic reticulum membrane protein YNR021W		sp|P53723|YN8B_YEAST UPF0674 endoplasmic reticulum membrane protein YNR021W OS=Saccharomyces cerevisiae (strain ATCC 204508 / S288c) OX=559292 GN=YNR021W PE=1 SV=3	1	8	8	8	1	1	2	5	3	4	3	3	0	0	3	0	2	2	1	1	1	2	5	3	4
271	P53736	21.1097	19.5107	19.286	20.5048	21.6211	21.1051	21.3637	20.6125	18.994	19.8397	20.4714	19.0006	21.6809	20.9752	20.5579	P53736	P53736	8	8	8	Uncharacterized protein YNR040W		sp|P53736|YN8O_YEAST Uncharacterized protein YNR040W OS=Saccharomyces cerevisiae (strain ATCC 204508 / S288c) OX=559292 GN=YNR040W PE=1 SV=1	1	8	8	8	4	0	0	4	6	4	5	3	1	0	4	2	6	3	3	4	0	0	4	6	4
272	P53952	19.7278	23.0535	22.5275	21.7443	22.4848	22.5103	22.6455	22.0479	22.7499	18.9963	22.5254	22.9193	21.6639	23.1077	22.9489	P53952	P53952	11	11	11	Uncharacterized protein YNL050C		sp|P53952|YNF0_YEAST Uncharacterized protein YNL050C OS=Saccharomyces cerevisiae (strain ATCC 204508 / S288c) OX=559292 GN=YNL050C PE=4 SV=1	1	11	11	11	1	4	3	4	8	6	5	3	3	1	9	6	5	6	7	1	4	3	4	8	6
273	PAB1	20.6811	19.1652	19.0576	21.1405	19.9474	19.9121	20.5104	20.3141	19.1198	20.153	20.076	18.5444	20.0891	20.4515	20.6069	P04147	P04147	12	12	12	Polyadenylate-binding protein, cytoplasmic and nuclear	PAB1	sp|P04147|PABP_YEAST Polyadenylate-binding protein, cytoplasmic and nuclear OS=Saccharomyces cerevisiae (strain ATCC 204508 / S288c) OX=559292 GN=PAB1 PE=1 SV=4	1	12	12	12	4	1	0	9	5	5	9	5	0	1	3	1	5	9	5	4	1	0	9	5	5
274	PAD1	19.7399	19.0245	20.0574	20.0819	21.7435	21.4998	21.321	20.4378	18.0613	20.0383	20.2733	19.5342	21.3041	21.5219	21.5336	P33751	P33751	9	9	9	Phenylacrylic acid decarboxylase 1, mitochondrial	PAD1	sp|P33751|PAD1_YEAST Flavin prenyltransferase PAD1, mitochondrial OS=Saccharomyces cerevisiae (strain ATCC 204508 / S288c) OX=559292 GN=PAD1 PE=1 SV=2	1	9	9	9	0	1	0	3	7	7	4	3	1	0	4	1	6	6	4	0	1	0	3	7	7
275	PAT1	19.3196	18.5082	17.9454	19.4429	18.4798	18.5952	19.7383	18.797	19.3363	22.2253	20.8078	21.1176	19.2333	17.5278	18.6838	P25644	P25644	12	12	12	DNA topoisomerase 2-associated protein PAT1	PAT1	sp|P25644|PAT1_YEAST DNA topoisomerase 2-associated protein PAT1 OS=Saccharomyces cerevisiae (strain ATCC 204508 / S288c) OX=559292 GN=PAT1 PE=1 SV=4	1	12	12	12	0	0	1	1	3	0	1	0	0	4	8	7	1	1	0	0	0	1	1	3	0
276	PBP1	18.9616	19.7051	19.4668	19.458	19.0549	19.9398	19.0553	18.8207	18.8414	20.7173	19.5782	19.8305	18.7715	18.7039	19.2599	P53297	P53297	8	8	8	PAB1-binding protein 1	PBP1	sp|P53297|PBP1_YEAST PAB1-binding protein 1 OS=Saccharomyces cerevisiae (strain ATCC 204508 / S288c) OX=559292 GN=PBP1 PE=1 SV=1	1	8	8	8	0	0	0	3	4	7	2	2	0	1	1	1	2	3	2	0	0	0	3	4	7
277	PDC1	26.9095	26.757	26.2075	26.8722	26.1845	26.3413	26.7953	26.5008	26.1239	27.0866	26.3559	26.1518	26.5298	26.4334	26.745	P06169;Q07471	P06169	32;1	32;1	24;0	Pyruvate decarboxylase isozyme 1	PDC1	sp|P06169|PDC1_YEAST Pyruvate decarboxylase isozyme 1 OS=Saccharomyces cerevisiae (strain ATCC 204508 / S288c) OX=559292 GN=PDC1 PE=1 SV=7	2	32	32	24	21	25	21	22	28	30	22	25	23	22	28	21	28	30	28	21	25	21	22	28	30
278	PDR5	23.047	22.3709	21.9746	22.8209	22.8324	23.7679	23.2278	23.0932	22.6067	22.7496	22.7694	23.3818	22.7873	23.3589	22.266	P33302	P33302	29	29	22	Pleiotropic ABC efflux transporter of multiple drugs	PDR5	sp|P33302|PDR5_YEAST Pleiotropic ABC efflux transporter of multiple drugs OS=Saccharomyces cerevisiae (strain ATCC 204508 / S288c) OX=559292 GN=PDR5 PE=1 SV=1	1	29	29	22	9	6	4	11	17	21	21	13	8	8	14	15	16	19	7	9	6	4	11	17	21
279	PDS5	18.8087	19.8805	21.3671	24.2196	23.4481	22.5938	21.9194	23.8531	22.9628	21.084	20.0422	20.3565	23.6941	19.7342	19.3893	Q04264	Q04264	32	32	32	Sister chromatid cohesion protein PDS5	PDS5	sp|Q04264|PDS5_YEAST Sister chromatid cohesion protein PDS5 OS=Saccharomyces cerevisiae (strain ATCC 204508 / S288c) OX=559292 GN=PDS5 PE=1 SV=1	1	32	32	32	1	0	1	20	25	17	15	21	8	6	6	1	24	6	3	1	0	1	20	25	17
280	PET9	24.7248	23.7127	23.5432	24.8395	24.3619	24.8477	23.6415	24.7126	23.7077	23.1062	23.7928	23.2105	24.2717	24.0742	24.1676	P18239;P18238	P18239	21;5	21;5	18;2	ADP,ATP carrier protein 2	PET9	sp|P18239|ADT2_YEAST ADP,ATP carrier protein 2 OS=Saccharomyces cerevisiae (strain ATCC 204508 / S288c) OX=559292 GN=PET9 PE=1 SV=2	2	21	21	18	12	12	11	12	17	15	16	16	10	7	15	12	15	16	15	12	12	11	12	17	15
281	PFK1	23.3704	22.3286	22.704	22.8749	22.1072	22.1926	22.9669	22.5665	18.7412	22.0885	21.9249	21.923	22.2712	22.7201	22.5286	P16861	P16861	28	28	28	ATP-dependent 6-phosphofructokinase subunit alpha	PFK1	sp|P16861|PFKA1_YEAST ATP-dependent 6-phosphofructokinase subunit alpha OS=Saccharomyces cerevisiae (strain ATCC 204508 / S288c) OX=559292 GN=PFK1 PE=1 SV=1	1	28	28	28	17	11	3	17	13	13	21	10	3	9	9	8	16	17	9	17	11	3	17	13	13
282	PFK2	23.567	23.0116	20.0085	22.3887	21.896	21.4035	22.254	23.0331	22.2983	19.7856	23.2235	22.5914	22.0509	22.5825	22.2244	P16862	P16862	16	16	16	ATP-dependent 6-phosphofructokinase subunit beta	PFK2	sp|P16862|PFKA2_YEAST ATP-dependent 6-phosphofructokinase subunit beta OS=Saccharomyces cerevisiae (strain ATCC 204508 / S288c) OX=559292 GN=PFK2 PE=1 SV=4	1	16	16	16	8	3	1	9	5	6	11	5	4	0	3	3	8	9	6	8	3	1	9	5	6
283	PFK26	21.603	22.9855	23.2118	21.4617	21.1987	20.9305	20.1591	21.7984	22.5817	19.6352	20.3924	21.1851	20.8835	20.8525	20.9098	P40433	P40433	18	18	18	6-phosphofructo-2-kinase 1	PFK26	sp|P40433|6P21_YEAST 6-phosphofructo-2-kinase 1 OS=Saccharomyces cerevisiae (strain ATCC 204508 / S288c) OX=559292 GN=PFK26 PE=1 SV=1	1	18	18	18	8	12	12	7	7	7	4	7	11	2	5	9	4	7	6	8	12	12	7	7	7
284	PGI1	22.5483	22.6264	22.101	22.4032	21.699	21.8715	22.5156	22.0237	22.0722	22.6857	22.1163	20.4458	22.1493	22.3135	22.6659	P12709	P12709	16	16	16	Glucose-6-phosphate isomerase	PGI1	sp|P12709|G6PI_YEAST Glucose-6-phosphate isomerase OS=Saccharomyces cerevisiae (strain ATCC 204508 / S288c) OX=559292 GN=PGI1 PE=1 SV=3	1	16	16	16	9	9	6	7	9	10	11	7	2	5	9	5	6	12	8	9	9	6	7	9	10
285	PGK1	24.9282	25.0408	23.7595	25.1021	24.192	23.8969	24.7774	24.6311	23.9758	25.549	25.1198	24.4783	24.3751	24.4338	24.5618	P00560	P00560	36	36	36	Phosphoglycerate kinase	PGK1	sp|P00560|PGK_YEAST Phosphoglycerate kinase OS=Saccharomyces cerevisiae (strain ATCC 204508 / S288c) OX=559292 GN=PGK1 PE=1 SV=2	1	36	36	36	18	21	12	20	24	19	22	24	13	16	26	19	24	22	16	18	21	12	20	24	19
286	PHB1	22.7497	20.7857	20.7911	22.4605	24.0522	24.3996	24.1246	23.1613	18.7951	19.8254	23.1866	22.4379	24.5807	24.3643	24.1514	P40961	P40961	15	15	15	Prohibitin-1	PHB1	sp|P40961|PHB1_YEAST Prohibitin-1 OS=Saccharomyces cerevisiae (strain ATCC 204508 / S288c) OX=559292 GN=PHB1 PE=1 SV=2	1	15	15	15	7	1	0	9	11	12	9	8	2	2	6	8	12	11	13	7	1	0	9	11	12
287	PHB2	23.4931	21.2883	19.537	22.8823	24.4971	24.7855	24.353	23.7819	22.5483	20.9523	23.8085	23.3395	24.8699	24.7294	24.5833	P50085	P50085	17	17	17	Prohibitin-2	PHB2	sp|P50085|PHB2_YEAST Prohibitin-2 OS=Saccharomyces cerevisiae (strain ATCC 204508 / S288c) OX=559292 GN=PHB2 PE=1 SV=2	1	17	17	17	4	4	1	7	12	15	10	13	6	2	14	9	10	14	15	4	4	1	7	12	15
288	PHO8	20.2556	20.165	19.4205	20.3175	19.4433	20.6872	19.3157	21.067	20.0715	19.1277	17.7852	18.5925	20.0465	19.4407	20.4409	P11491	P11491	7	7	7	Repressible alkaline phosphatase;Soluble alkaline phosphatase	PHO8	sp|P11491|PPB_YEAST Repressible alkaline phosphatase OS=Saccharomyces cerevisiae (strain ATCC 204508 / S288c) OX=559292 GN=PHO8 PE=1 SV=2	1	7	7	7	0	1	0	1	0	3	1	2	1	0	1	1	2	5	3	0	1	0	1	0	3
289	PHO84	27.7048	28.5642	29.6705	25.6976	24.2478	24.3431	24.5848	27.9366	28.3259	18.9143	18.6531	21.2913	26.1925	27.0178	26.7722	P25297	P25297	27	27	27	Inorganic phosphate transporter PHO84	PHO84	sp|P25297|PHO84_YEAST Inorganic phosphate transporter PHO84 OS=Saccharomyces cerevisiae (strain ATCC 204508 / S288c) OX=559292 GN=PHO84 PE=1 SV=2	1	27	27	27	19	21	24	13	16	20	15	19	25	0	0	4	20	22	19	19	21	24	13	16	20
290	PHO86	21.0655	21.5663	19.5971	21.0323	21.191	20.5846	20.4279	21.6104	19.2266	20.8437	20.7671	20.619	21.4441	20.9155	20.6861	P46956	P46956	9	9	9	Inorganic phosphate transporter PHO86	PHO86	sp|P46956|PHO86_YEAST Inorganic phosphate transporter PHO86 OS=Saccharomyces cerevisiae (strain ATCC 204508 / S288c) OX=559292 GN=PHO86 PE=1 SV=1	1	9	9	9	5	5	2	4	7	4	7	6	2	3	4	4	6	7	4	5	5	2	4	7	4
291	PHO88	19.0366	19.7129	20.1431	20.1866	19.0892	19.4753	19.9687	20.0868	19.9161	19.002	18.5372	19.68	18.2791	19.6277	20.1903	P38264	P38264	4	4	4	Inorganic phosphate transport protein PHO88	PHO88	sp|P38264|PHO88_YEAST SRP-independent targeting protein 3 OS=Saccharomyces cerevisiae (strain ATCC 204508 / S288c) OX=559292 GN=PHO88 PE=1 SV=1	1	4	4	4	1	3	2	4	3	3	4	4	2	1	1	0	1	2	1	1	3	2	4	3	3
292	PHO90	19.3136	20.4619	20.5664	19.3891	19.4015	19.4398	18.1454	21.3912	22.0499	23.4378	21.5496	22.5368	19.9868	19.0601	18.4302	P39535;P25360	P39535	17;1	17;1	17;1	Low-affinity phosphate transporter PHO90	PHO90	sp|P39535|PHO90_YEAST Low-affinity phosphate transporter PHO90 OS=Saccharomyces cerevisiae (strain ATCC 204508 / S288c) OX=559292 GN=PHO90 PE=1 SV=1	2	17	17	17	2	4	2	0	0	0	0	8	8	11	8	7	3	1	1	2	4	2	0	0	0
293	PIL1	20.3391	18.2958	19.8323	21.3366	21.0924	22.0314	21.0373	21.7675	21.4283	20.0322	21.4049	21.597	21.7763	22.3176	21.8268	P53252	P53252	10	10	9	Sphingolipid long chain base-responsive protein PIL1	PIL1	sp|P53252|PIL1_YEAST Sphingolipid long chain base-responsive protein PIL1 OS=Saccharomyces cerevisiae (strain ATCC 204508 / S288c) OX=559292 GN=PIL1 PE=1 SV=1	1	10	10	9	2	1	1	3	5	7	6	4	3	1	4	7	7	7	7	2	1	1	3	5	7
294	PMA1	28.5197	28.1486	28.2061	27.6639	28.0865	29.0803	28.6296	28.3062	28.1096	27.7494	28.4875	29.3104	28.8819	29.2645	28.7931	P05030	P05030	53	53	16	Plasma membrane ATPase 1	PMA1	sp|P05030|PMA1_YEAST Plasma membrane ATPase 1 OS=Saccharomyces cerevisiae (strain ATCC 204508 / S288c) OX=559292 GN=PMA1 PE=1 SV=2	1	53	53	16	35	42	37	31	39	45	39	35	44	30	41	45	39	46	49	35	42	37	31	39	45
295	PNO1	18.7751	19.8694	20.27	19.7357	20.5981	21.3592	19.5527	19.9888	20.3211	19.8099	20.2887	20.5397	20.0226	20.9589	21.5154	Q99216	Q99216	8	8	8	Pre-rRNA-processing protein PNO1	PNO1	sp|Q99216|PNO1_YEAST Pre-rRNA-processing protein PNO1 OS=Saccharomyces cerevisiae (strain ATCC 204508 / S288c) OX=559292 GN=PNO1 PE=1 SV=1	1	8	8	8	0	4	2	2	6	5	4	2	4	2	3	4	3	6	5	0	4	2	2	6	5
296	POB3	19.9827	22.9203	21.8078	25.4395	26.3968	26.1153	25.6803	25.9272	25.2944	24.5758	23.7973	24.4289	26.7544	26.8704	26.466	Q04636	Q04636	44	44	44	FACT complex subunit POB3	POB3	sp|Q04636|POB3_YEAST FACT complex subunit POB3 OS=Saccharomyces cerevisiae (strain ATCC 204508 / S288c) OX=559292 GN=POB3 PE=1 SV=1	1	44	44	44	5	9	5	22	32	31	26	24	19	13	20	21	32	28	31	5	9	5	22	32	31
297	POL5	22.0522	19.4076	21.1169	23.0196	22.7542	23.5998	23.802	22.3149	20.2519	20.9274	21.8722	21.7932	23.2483	23.4362	23.1552	P39985	P39985	42	42	42	DNA polymerase V	POL5	sp|P39985|DPO5_YEAST rDNA transcriptional regulator POL5 OS=Saccharomyces cerevisiae (strain ATCC 204508 / S288c) OX=559292 GN=POL5 PE=1 SV=1	1	42	42	42	7	2	5	16	23	24	23	12	5	4	15	9	25	24	17	7	2	5	16	23	24
298	POM33	20.6017	20.8329	20.3522	20.3575	19.3976	18.7781	18.866	21.1538	20.0564	18.9842	19.5093	18.6884	19.5201	19.0775	19.7281	Q12164	Q12164	6	6	6	Pore membrane protein of 33 kDa	POM33	sp|Q12164|POM33_YEAST Pore membrane protein of 33 kDa OS=Saccharomyces cerevisiae (strain ATCC 204508 / S288c) OX=559292 GN=POM33 PE=1 SV=1	1	6	6	6	3	5	1	4	2	2	2	5	3	1	3	2	2	2	2	3	5	1	4	2	2
299	POR1	25.5444	23.3986	24.0715	24.3462	22.3138	22.7771	23.633	23.0195	22.3311	22.6469	22.7748	23.1038	23.0385	23.3628	23.3257	P04840	P04840	17	17	17	Mitochondrial outer membrane protein porin 1	POR1	sp|P04840|VDAC1_YEAST Mitochondrial outer membrane protein porin 1 OS=Saccharomyces cerevisiae (strain ATCC 204508 / S288c) OX=559292 GN=POR1 PE=1 SV=4	1	17	17	17	13	5	7	12	7	9	14	6	4	4	6	8	8	9	8	13	5	7	12	7	9
300	PPH21	20.104	19.2924	19.1544	23.409	22.8958	22.4186	24.9918	23.0022	22.1221	18.64	21.0247	20.3471	18.7447	19.0674	19.0631	P23594	P23594	18	5	5	Serine/threonine-protein phosphatase PP2A-1 catalytic subunit	PPH21	sp|P23594|PP2A1_YEAST Serine/threonine-protein phosphatase PP2A-1 catalytic subunit OS=Saccharomyces cerevisiae (strain ATCC 204508 / S288c) OX=559292 GN=PPH21 PE=1 SV=1	1	18	5	5	1	1	0	14	15	14	18	15	10	5	9	7	0	0	0	0	0	0	4	4	4
301	PPH22	20.0442	18.0982	19.1937	25.5061	24.7927	24.0904	27.3528	24.8647	23.8819	21.8727	22.7092	21.8714	18.9175	18.5979	20.2341	P23595	P23595	19	19	6	Serine/threonine-protein phosphatase PP2A-2 catalytic subunit	PPH22	sp|P23595|PP2A2_YEAST Serine/threonine-protein phosphatase PP2A-2 catalytic subunit OS=Saccharomyces cerevisiae (strain ATCC 204508 / S288c) OX=559292 GN=PPH22 PE=1 SV=1	1	19	19	6	1	1	0	15	16	15	19	16	12	5	8	7	0	0	0	1	1	0	15	16	15
302	PPN1	20.6779	21.6079	22.1184	20.3601	21.4696	21.0913	20.6744	22.0293	22.2286	20.4922	20.8022	21.0325	18.0809	21.401	21.4184	Q04119	Q04119	10	10	10	Endopolyphosphatase	PPN1	sp|Q04119|PPN1_YEAST Endopolyphosphatase OS=Saccharomyces cerevisiae (strain ATCC 204508 / S288c) OX=559292 GN=PPN1 PE=1 SV=1	1	10	10	10	5	4	4	5	7	6	5	3	4	3	3	5	3	8	2	5	4	4	5	7	6
303	PPZ1	21.9177	21.6491	20.728	23.128	23.4992	23.473	24.1573	22.3785	20.8403	22.4687	24.2575	23.5803	24.26	24.3057	24.1568	P26570	P26570	30	30	23	Serine/threonine-protein phosphatase PP-Z1	PPZ1	sp|P26570|PPZ1_YEAST Serine/threonine-protein phosphatase PP-Z1 OS=Saccharomyces cerevisiae (strain ATCC 204508 / S288c) OX=559292 GN=PPZ1 PE=1 SV=5	1	30	30	23	6	6	4	10	21	21	20	14	4	7	22	17	22	23	21	6	6	4	10	21	21
304	PRB1	18.866	20.0903	21.7496	19.4941	22.3436	22.4923	18.4992	21.6847	22.6448	18.9517	20.1918	21.2341	20.7611	22.3992	22.0775	P09232	P09232	11	11	11	Cerevisin	PRB1	sp|P09232|PRTB_YEAST Cerevisin OS=Saccharomyces cerevisiae (strain ATCC 204508 / S288c) OX=559292 GN=PRB1 PE=1 SV=1	1	11	11	11	0	2	4	2	9	9	1	7	6	0	4	2	6	7	3	0	2	4	2	9	9
305	PRO3	23.5823	22.0331	22.5715	24.2448	21.4625	20.8284	22.2758	21.6753	22.207	23.6203	18.9154	21.0583	20.1443	20.4311	20.1624	P32263	P32263	7	7	7	Pyrroline-5-carboxylate reductase	PRO3	sp|P32263|P5CR_YEAST Pyrroline-5-carboxylate reductase OS=Saccharomyces cerevisiae (strain ATCC 204508 / S288c) OX=559292 GN=PRO3 PE=1 SV=1	1	7	7	7	6	4	4	6	5	5	5	4	4	5	1	4	4	3	3	6	4	4	6	5	5
306	PRP43	24.1631	25.6295	24.1663	24.2554	26.0739	25.8988	25.741	25.5542	24.6567	25.0862	27.7214	26.629	26.0512	26.0666	25.6888	P53131	P53131	50	50	49	Pre-mRNA-splicing factor ATP-dependent RNA helicase PRP43	PRP43	sp|P53131|PRP43_YEAST Pre-mRNA-splicing factor ATP-dependent RNA helicase PRP43 OS=Saccharomyces cerevisiae (strain ATCC 204508 / S288c) OX=559292 GN=PRP43 PE=1 SV=1	1	50	50	49	15	21	12	24	39	38	34	32	14	26	45	39	40	39	31	15	21	12	24	39	38
307	PRT1	21.2026	20.2812	18.6723	20.7806	20.6202	20.379	21.0042	20.3053	20.1493	19.2031	18.4353	17.651	19.971	20.2184	20.0666	P06103	P06103	17	17	17	Eukaryotic translation initiation factor 3 subunit B	PRT1	sp|P06103|EIF3B_YEAST Eukaryotic translation initiation factor 3 subunit B OS=Saccharomyces cerevisiae (strain ATCC 204508 / S288c) OX=559292 GN=PRT1 PE=1 SV=1	1	17	17	17	3	0	0	9	8	8	11	2	2	0	3	0	5	9	5	3	0	0	9	8	8
308	PSA1	21.9885	21.7016	18.5647	21.8188	20.7168	21.6687	21.349	20.8527	18.3429	21.6451	21.2468	20.8823	21.2019	22.2156	21.5592	P41940	P41940	11	11	11	Mannose-1-phosphate guanyltransferase	PSA1	sp|P41940|MPG1_YEAST Mannose-1-phosphate guanyltransferase OS=Saccharomyces cerevisiae (strain ATCC 204508 / S288c) OX=559292 GN=PSA1 PE=1 SV=2	1	11	11	11	6	2	1	8	8	2	5	4	1	5	5	2	8	6	2	6	2	1	8	8	2
309	PUF3	19.9083	19.6798	18.7671	20.7969	20.8558	20.9492	20.4854	19.1889	20.1257	19.3	19.1972	20.2445	19.8964	21.1733	19.7802	Q07807	Q07807	15	15	15	mRNA-binding protein PUF3	PUF3	sp|Q07807|PUF3_YEAST mRNA-binding protein PUF3 OS=Saccharomyces cerevisiae (strain ATCC 204508 / S288c) OX=559292 GN=PUF3 PE=1 SV=1	1	15	15	15	3	0	0	5	7	7	3	1	2	0	1	2	7	7	4	3	0	0	5	7	7
310	PUF6	21.3282	19.9904	20.9256	23.4442	23.4692	23.3598	23.8689	22.501	21.0082	22.3675	21.8223	22.677	23.0912	23.5095	22.5986	Q04373	Q04373	28	28	28	Pumilio homology domain family member 6	PUF6	sp|Q04373|PUF6_YEAST Pumilio homology domain family member 6 OS=Saccharomyces cerevisiae (strain ATCC 204508 / S288c) OX=559292 GN=PUF6 PE=1 SV=1	1	28	28	28	5	2	4	13	16	19	19	7	5	8	6	12	18	21	10	5	2	4	13	16	19
311	PWP1	21.5426	20.6795	20.7541	21.5385	21.8779	22.4268	22.1191	21.4885	20.1967	22.3814	22.4637	22.8971	22.8571	22.4569	22.722	P21304	P21304	25	25	25	Periodic tryptophan protein 1	PWP1	sp|P21304|PWP1_YEAST Periodic tryptophan protein 1 OS=Saccharomyces cerevisiae (strain ATCC 204508 / S288c) OX=559292 GN=PWP1 PE=1 SV=1	1	25	25	25	2	1	2	8	8	10	13	4	1	8	11	11	11	10	10	2	1	2	8	8	10
312	PWP2	20.7628	19.2329	21.4136	20.4947	21.8364	22.8275	21.0091	20.956	20.228	21.1178	21.4833	22.5928	21.013	23.0777	21.2343	P25635	P25635	22	22	22	Periodic tryptophan protein 2	PWP2	sp|P25635|PWP2_YEAST Periodic tryptophan protein 2 OS=Saccharomyces cerevisiae (strain ATCC 204508 / S288c) OX=559292 GN=PWP2 PE=1 SV=2	1	22	22	22	0	3	6	4	13	20	7	4	5	2	10	16	7	19	5	0	3	6	4	13	20
313	PXR1	20.6487	21.7165	20.3344	20.4766	21.9751	22.7723	22.0008	21.606	21.1443	19.3483	24.2084	23.7491	22.3459	22.5849	22.7472	P53335	P53335	9	9	9	Protein PXR1	PXR1	sp|P53335|PXR1_YEAST Protein PXR1 OS=Saccharomyces cerevisiae (strain ATCC 204508 / S288c) OX=559292 GN=PXR1 PE=1 SV=1	1	9	9	9	4	5	4	3	9	7	6	6	5	4	9	8	7	7	7	4	5	4	3	9	7
314	Q04867	22.7864	24.1238	23.5424	23.0702	23.8581	23.8388	23.6015	23.52	23.6193	24.6669	24.7927	24.823	23.9614	24.2795	24.0174	Q04867	Q04867	18	18	18	Putative methyltransferase YMR310C		sp|Q04867|YM91_YEAST Putative methyltransferase YMR310C OS=Saccharomyces cerevisiae (strain ATCC 204508 / S288c) OX=559292 GN=YMR310C PE=1 SV=1	1	18	18	18	6	9	6	9	16	14	10	9	8	8	12	12	11	14	11	6	9	6	9	16	14
315	RCL1	19.2289	19.4124	21.1737	21.7164	21.6627	21.6839	21.6936	20.979	20.6078	19.2953	21.3545	21.1881	21.4176	21.6937	21.4471	Q08096	Q08096	13	13	13	RNA 3-terminal phosphate cyclase-like protein	RCL1	sp|Q08096|RCL1_YEAST RNA 3-terminal phosphate cyclase-like protein OS=Saccharomyces cerevisiae (strain ATCC 204508 / S288c) OX=559292 GN=RCL1 PE=1 SV=1	1	13	13	13	1	1	3	4	9	9	8	5	4	1	6	5	4	6	6	1	1	3	4	9	9
316	RCO1	19.644	19.7143	19.8696	23.1534	22.8752	22.1009	22.1158	23.3777	22.9549	19.3992	18.6263	19.7236	22.3876	21.6107	20.8054	Q04779	Q04779	29	29	29	Transcriptional regulatory protein RCO1	RCO1	sp|Q04779|RCO1_YEAST Transcriptional regulatory protein RCO1 OS=Saccharomyces cerevisiae (strain ATCC 204508 / S288c) OX=559292 GN=RCO1 PE=1 SV=1	1	29	29	29	1	0	1	15	19	13	18	17	11	1	2	0	13	8	4	1	0	1	15	19	13
317	RDH54	19.1071	20.0082	18.6899	19.9068	21.1459	20.3359	20.6126	20.0276	18.8841	19.9644	20.9811	20.1362	21.2885	21.2276	21.4324	P38086	P38086	16	16	16	DNA repair and recombination protein RDH54;DNA topoisomerase;Putative helicase	RDH54	sp|P38086|RDH54_YEAST DNA repair and recombination protein RDH54 OS=Saccharomyces cerevisiae (strain ATCC 204508 / S288c) OX=559292 GN=RDH54 PE=1 SV=4	1	16	16	16	0	0	0	3	8	4	5	2	1	2	9	4	8	11	11	0	0	0	3	8	4
318	REP1	20.1741	18.3859	19.687	19.9602	18.7806	18.8472	20.7243	22.1674	20.9849	19.1197	18.0979	18.9113	18.3632	18.4346	19.4884	P03871	P03871	9	9	9	Partitioning protein REP1	REP1	sp|P03871|REP1_YEAST Partitioning protein REP1 OS=Saccharomyces cerevisiae (strain ATCC 204508 / S288c) OX=559292 GN=REP1 PE=1 SV=1	1	9	9	9	0	0	0	1	1	2	6	6	2	0	1	0	0	2	1	0	0	0	1	1	2
319	RET1	19.2675	19.7691	19.6129	21.4406	21.8903	21.0829	20.5905	21.4434	20.3244	18.331	20.5578	17.3283	21.9963	21.018	21.6956	P22276	P22276	19	19	19	DNA-directed RNA polymerase III subunit RPC2	RET1	sp|P22276|RPC2_YEAST DNA-directed RNA polymerase III subunit RPC2 OS=Saccharomyces cerevisiae (strain ATCC 204508 / S288c) OX=559292 GN=RET1 PE=1 SV=2	1	19	19	19	2	0	1	7	12	7	7	11	3	1	8	2	14	7	8	2	0	1	7	12	7
320	REX4	19.3539	21.1328	21.0352	21.583	22.4586	21.5135	21.7116	21.8484	20.4712	18.1206	21.6809	20.8576	21.9413	21.3984	21.7039	Q08237	Q08237	10	10	10	RNA exonuclease 4	REX4	sp|Q08237|REXO4_YEAST RNA exonuclease 4 OS=Saccharomyces cerevisiae (strain ATCC 204508 / S288c) OX=559292 GN=REX4 PE=1 SV=1	1	10	10	10	0	3	3	2	9	10	7	3	5	1	7	5	8	7	5	0	3	3	2	9	10
321	RFC1	19.4828	19.9622	19.8688	23.6497	24.0237	23.578	23.1007	23.5404	22.6244	21.2334	23.0142	22.793	24.0301	23.7227	23.6641	P38630	P38630	34	34	34	Replication factor C subunit 1	RFC1	sp|P38630|RFC1_YEAST Replication factor C subunit 1 OS=Saccharomyces cerevisiae (strain ATCC 204508 / S288c) OX=559292 GN=RFC1 PE=1 SV=1	1	34	34	34	0	1	1	19	26	23	22	20	7	6	17	8	25	21	16	0	1	1	19	26	23
322	RFC2	18.9606	18.908	20.1188	22.1567	22.8992	22.459	22.6138	22.8444	21.7898	21.4527	22.5659	22.2315	22.9466	22.4795	22.4486	P40348	P40348	19	19	19	Replication factor C subunit 2	RFC2	sp|P40348|RFC2_YEAST Replication factor C subunit 2 OS=Saccharomyces cerevisiae (strain ATCC 204508 / S288c) OX=559292 GN=RFC2 PE=1 SV=1	1	19	19	19	2	0	0	9	11	9	13	6	5	7	8	7	13	10	8	2	0	0	9	11	9
323	RFC3	20.3308	21.4731	20.3448	23.3105	23.09	23.1451	23.451	23.042	22.6162	22.7634	22.2505	22.0221	23.077	23.4108	23.8266	P38629	P38629	20	20	20	Replication factor C subunit 3	RFC3	sp|P38629|RFC3_YEAST Replication factor C subunit 3 OS=Saccharomyces cerevisiae (strain ATCC 204508 / S288c) OX=559292 GN=RFC3 PE=1 SV=1	1	20	20	20	3	2	2	9	14	16	12	10	9	3	7	10	15	15	12	3	2	2	9	14	16
324	RFC4	18.7364	19.7873	18.8084	22.4434	22.6976	22.1238	21.706	22.8633	21.8057	20.8214	21.5676	21.4827	22.8909	22.5304	22.2932	P40339	P40339	19	19	19	Replication factor C subunit 4	RFC4	sp|P40339|RFC4_YEAST Replication factor C subunit 4 OS=Saccharomyces cerevisiae (strain ATCC 204508 / S288c) OX=559292 GN=RFC4 PE=1 SV=1	1	19	19	19	0	0	1	8	15	15	9	10	5	3	8	7	14	12	8	0	0	1	8	15	15
325	RFC5	19.0691	19.4088	19.0975	22.6963	22.759	22.7106	22.6809	22.5238	22.2523	21.0971	22.0591	22.0459	23.0384	22.6917	23.1096	P38251	P38251	19	19	19	Replication factor C subunit 5	RFC5	sp|P38251|RFC5_YEAST Replication factor C subunit 5 OS=Saccharomyces cerevisiae (strain ATCC 204508 / S288c) OX=559292 GN=RFC5 PE=1 SV=1	1	19	19	19	1	1	1	11	16	10	14	11	4	2	8	7	14	13	9	1	1	1	11	16	10
326	RGC1	20.4822	19.7141	19.0275	19.1204	22.4464	21.0358	20.4295	18.8871	19.1939	20.6114	20.141	18.4797	21.533	20.9441	20.287	Q06108	Q06108	28	28	25	Regulator of the glycerol channel 1	RGC1	sp|Q06108|RGC1_YEAST Regulator of the glycerol channel 1 OS=Saccharomyces cerevisiae (strain ATCC 204508 / S288c) OX=559292 GN=RGC1 PE=1 SV=1	1	28	28	25	2	1	2	2	22	14	9	0	1	1	5	2	10	16	7	2	1	2	2	22	14
327	RIM1	19.3334	20.5882	19.3286	18.9216	18.9115	19.3533	18.3592	18.8896	19.5947	19.8122	18.249	18.676	19.3234	20.0603	19.7567	P32445	P32445	2	2	2	Single-stranded DNA-binding protein RIM1, mitochondrial	RIM1	sp|P32445|RIM1_YEAST Single-stranded DNA-binding protein RIM1, mitochondrial OS=Saccharomyces cerevisiae (strain ATCC 204508 / S288c) OX=559292 GN=RIM1 PE=1 SV=1	1	2	2	2	0	0	0	1	2	2	2	2	0	0	0	1	2	2	2	0	0	0	1	2	2
328	RIM2	21.605	19.6471	19.451	21.8297	21.4457	20.8319	20.5634	21.3642	21.0678	19.8041	20.2514	20.6922	20.9255	21.1437	20.149	P38127	P38127	7	7	7	Mitochondrial carrier protein RIM2	RIM2	sp|P38127|RIM2_YEAST Mitochondrial carrier protein RIM2 OS=Saccharomyces cerevisiae (strain ATCC 204508 / S288c) OX=559292 GN=RIM2 PE=1 SV=1	1	7	7	7	5	2	1	6	7	6	4	6	2	0	2	3	6	5	2	5	2	1	6	7	6
329	RIX1	19.8346	18.7619	19.4229	19.6835	18.7019	19.4443	18.789	19.1399	19.8253	19.1308	19.2964	19.1765	18.921	19.1021	20.0407	P38883	P38883	11	11	11	Pre-rRNA-processing protein RIX1	RIX1	sp|P38883|RIX1_YEAST Pre-rRNA-processing protein RIX1 OS=Saccharomyces cerevisiae (strain ATCC 204508 / S288c) OX=559292 GN=RIX1 PE=1 SV=2	1	11	11	11	0	0	0	3	6	3	5	2	0	2	0	1	4	3	2	0	0	0	3	6	3
330	RIX7	19.4522	20.4009	19.7526	18.7659	18.7188	18.7098	19.8572	18.6782	19.848	19.1104	19.8336	18.007	18.6895	19.4109	19.7051	Q07844	Q07844	10	10	10	Ribosome biogenesis ATPase RIX7	RIX7	sp|Q07844|RIX7_YEAST Ribosome biogenesis ATPase RIX7 OS=Saccharomyces cerevisiae (strain ATCC 204508 / S288c) OX=559292 GN=RIX7 PE=1 SV=1	1	10	10	10	0	1	0	0	4	3	4	0	0	1	0	0	7	4	2	0	1	0	0	4	3
331	RLP24	21.1241	19.55	21.9712	22.4789	23.3957	23.1431	22.991	22.7668	22.5217	22.8614	22.6153	22.7692	23.4211	23.4174	23.1923	Q07915	Q07915	9	9	9	Ribosome biogenesis protein RLP24	RLP24	sp|Q07915|RLP24_YEAST Ribosome biogenesis protein RLP24 OS=Saccharomyces cerevisiae (strain ATCC 204508 / S288c) OX=559292 GN=RLP24 PE=1 SV=1	1	9	9	9	2	1	2	4	5	5	5	4	4	3	5	5	5	6	9	2	1	2	4	5	5
332	RLP7	22.2103	21.3911	20.8148	24.1674	24.3701	24.7746	24.397	23.6585	22.8254	24.1638	23.0117	23.6634	24.2656	25.1017	24.9761	P40693	P40693	23	23	23	Ribosome biogenesis protein RLP7	RLP7	sp|P40693|RLP7_YEAST Ribosome biogenesis protein RLP7 OS=Saccharomyces cerevisiae (strain ATCC 204508 / S288c) OX=559292 GN=RLP7 PE=1 SV=1	1	23	23	23	5	4	2	14	14	13	14	8	7	12	6	9	13	14	15	5	4	2	14	14	13
333	RMD1	19.9781	18.9587	20.5546	19.1587	18.5134	19.4775	19.5288	18.2046	19.0146	20.1037	17.735	18.8445	18.9554	19.799	19.5141	Q03441	Q03441	6	6	6	Sporulation protein RMD1	RMD1	sp|Q03441|RMD1_YEAST Sporulation protein RMD1 OS=Saccharomyces cerevisiae (strain ATCC 204508 / S288c) OX=559292 GN=RMD1 PE=1 SV=1	1	6	6	6	0	0	0	0	1	4	2	0	0	0	1	2	2	3	3	0	0	0	0	1	4
334	RNH202	23.7447	23.5858	23.2174	23.432	21.2184	20.4918	20.9017	21.2508	22.387	22.4064	20.5181	20.341	21.4797	20.5818	20.3222	Q05635	Q05635	14	14	14	Ribonuclease H2 subunit B	RNH202	sp|Q05635|RNH2B_YEAST Ribonuclease H2 subunit B OS=Saccharomyces cerevisiae (strain ATCC 204508 / S288c) OX=559292 GN=RNH202 PE=1 SV=1	1	14	14	14	10	8	9	11	11	8	9	6	6	8	4	2	5	6	3	10	8	9	11	11	8
335	RNH203	21.1806	21.4519	21.7739	20.3607	19.3211	19.5739	19.6663	17.978	20.2289	19.435	18.8817	18.1845	18.221	17.5828	17.9409	Q12338	Q12338	3	3	3	Ribonuclease H2 subunit C	RNH203	sp|Q12338|RNH2C_YEAST Ribonuclease H2 subunit C OS=Saccharomyces cerevisiae (strain ATCC 204508 / S288c) OX=559292 GN=RNH203 PE=1 SV=1	1	3	3	3	2	2	2	1	1	1	1	1	1	0	1	1	1	1	1	2	2	2	1	1	1
336	ROK1	20.7215	23.0317	23.1425	23.1703	23.5225	23.9459	24.2671	23.0894	22.7992	23.3803	23.8574	24.8194	23.4377	24.5307	24.0124	P45818	P45818	23	23	23	ATP-dependent RNA helicase ROK1	ROK1	sp|P45818|ROK1_YEAST ATP-dependent RNA helicase ROK1 OS=Saccharomyces cerevisiae (strain ATCC 204508 / S288c) OX=559292 GN=ROK1 PE=1 SV=1	1	23	23	23	2	7	5	9	16	16	13	10	6	8	16	14	15	15	16	2	7	5	9	16	16
337	RPA135	23.4511	24.8761	25.8549	24.3035	25.5916	26.1882	24.6878	24.5575	25.82	24.1207	26.2645	25.6731	25.2884	25.673	25.7114	P22138	P22138	64	64	64	DNA-directed RNA polymerase I subunit RPA135	RPA135	sp|P22138|RPA2_YEAST DNA-directed RNA polymerase I subunit RPA135 OS=Saccharomyces cerevisiae (strain ATCC 204508 / S288c) OX=559292 GN=RPA135 PE=1 SV=1	1	64	64	64	9	24	31	23	46	49	32	26	35	18	45	35	38	43	44	9	24	31	23	46	49
338	RPA190	23.3647	25.12	26.1981	24.5942	25.9333	26.3188	25.0912	24.8291	26.1807	24.5911	26.5969	26.1783	25.5885	26.0567	26.3441	P10964	P10964	86	86	85	DNA-directed RNA polymerase I subunit RPA190	RPA190	sp|P10964|RPA1_YEAST DNA-directed RNA polymerase I subunit RPA190 OS=Saccharomyces cerevisiae (strain ATCC 204508 / S288c) OX=559292 GN=RPA190 PE=1 SV=2	1	86	86	85	14	33	43	37	64	70	47	29	44	19	66	60	63	58	50	14	33	43	37	64	70
339	RPA34	24.3216	24.1959	25.3171	24.4223	24.2616	24.544	24.5616	23.9237	25.2279	25.9433	26.3266	27.0909	23.7995	24.9354	24.1849	P47006	P47006	25	25	25	DNA-directed RNA polymerase I subunit RPA34	RPA34	sp|P47006|RPA34_YEAST DNA-directed RNA polymerase I subunit RPA34 OS=Saccharomyces cerevisiae (strain ATCC 204508 / S288c) OX=559292 GN=RPA34 PE=1 SV=1	1	25	25	25	10	11	10	10	14	16	12	12	14	12	20	24	13	16	15	10	11	10	10	14	16
340	RPA43	18.7727	22.2456	23.3644	20.8853	23.2935	23.321	21.5969	21.6718	23.1661	19.4068	23.7587	22.8197	22.4382	22.9973	22.8705	P46669	P46669	17	17	17	DNA-directed RNA polymerase I subunit RPA43	RPA43	sp|P46669|RPA43_YEAST DNA-directed RNA polymerase I subunit RPA43 OS=Saccharomyces cerevisiae (strain ATCC 204508 / S288c) OX=559292 GN=RPA43 PE=1 SV=2	1	17	17	17	0	4	10	2	13	13	6	4	6	1	14	11	10	12	10	0	4	10	2	13	13
341	RPA49	24.1261	25.6502	25.704	24.5116	25.7529	25.4558	24.6799	25.3825	25.8863	24.9921	26.3458	25.8864	25.6826	25.4605	25.5173	Q01080	Q01080	27	27	27	DNA-directed RNA polymerase I subunit RPA49	RPA49	sp|Q01080|RPA49_YEAST DNA-directed RNA polymerase I subunit RPA49 OS=Saccharomyces cerevisiae (strain ATCC 204508 / S288c) OX=559292 GN=RPA49 PE=1 SV=2	1	27	27	27	14	17	17	17	22	19	17	18	16	13	18	18	22	19	19	14	17	17	17	22	19
342	RPB2	20.9703	20.5861	20.669	22.9275	23.9547	22.1185	22.5752	22.6981	22.322	21.8241	22.0342	20.4682	23.6645	22.7244	22.2344	P08518	P08518	39	39	39	DNA-directed RNA polymerase II subunit RPB2	RPB2	sp|P08518|RPB2_YEAST DNA-directed RNA polymerase II subunit RPB2 OS=Saccharomyces cerevisiae (strain ATCC 204508 / S288c) OX=559292 GN=RPB2 PE=1 SV=2	1	39	39	39	4	5	2	15	33	18	22	20	10	7	13	4	30	21	8	4	5	2	15	33	18
343	RPB5	19.7475	20.105	22.4809	21.5089	22.8143	22.5245	21.6311	21.958	22.4561	18.5598	22.7348	22.4969	22.69	22.8228	22.6019	P20434	P20434	10	10	10	DNA-directed RNA polymerases I, II, and III subunit RPABC1	RPB5	sp|P20434|RPAB1_YEAST DNA-directed RNA polymerases I, II, and III subunit RPABC1 OS=Saccharomyces cerevisiae (strain ATCC 204508 / S288c) OX=559292 GN=RPB5 PE=1 SV=1	1	10	10	10	1	2	3	5	9	8	4	6	6	1	9	4	7	5	2	1	2	3	5	9	8
344	RPB8	20.5781	22.4496	23.636	21.9514	23.9035	23.7647	22.3567	22.7646	23.6916	21.4252	23.9779	23.6357	23.6761	23.8762	23.3545	P20436	P20436	10	10	10	DNA-directed RNA polymerases I, II, and III subunit RPABC3	RPB8	sp|P20436|RPAB3_YEAST DNA-directed RNA polymerases I, II, and III subunit RPABC3 OS=Saccharomyces cerevisiae (strain ATCC 204508 / S288c) OX=559292 GN=RPB8 PE=1 SV=1	1	10	10	10	3	5	5	6	8	6	5	6	6	4	6	7	6	8	6	3	5	5	6	8	6
345	RPC10	19.2319	19.4602	19.7715	20.1102	20.951	19.8853	20.2139	19.0041	18.72	20.1461	20.4892	20.4515	20.8806	18.1811	20.6031	P40422	P40422	2	2	2	DNA-directed RNA polymerases I, II, and III subunit RPABC4	RPC10	sp|P40422|RPAB4_YEAST DNA-directed RNA polymerases I, II, and III subunit RPABC4 OS=Saccharomyces cerevisiae (strain ATCC 204508 / S288c) OX=559292 GN=RPC10 PE=1 SV=1	1	2	2	2	0	0	0	2	2	2	1	1	1	0	2	2	2	0	0	0	0	0	2	2	2
346	RPC19	19.8126	19.3222	21.2257	20.9707	21.6082	22.5813	17.9669	20.6058	22.3212	20.1389	20.995	22.571	20.9805	22.7813	22.745	P28000	P28000	6	6	6	DNA-directed RNA polymerases I and III subunit RPAC2	RPC19	sp|P28000|RPAC2_YEAST DNA-directed RNA polymerases I and III subunit RPAC2 OS=Saccharomyces cerevisiae (strain ATCC 204508 / S288c) OX=559292 GN=RPC19 PE=1 SV=1	1	6	6	6	0	2	2	1	4	4	1	4	4	1	4	2	4	5	6	0	2	2	1	4	4
347	RPC34	20.209	18.4582	18.9279	19.9423	20.5872	20.062	19.3722	20.6565	20.062	17.241	19.0981	18.6701	20.4504	19.8596	19.4483	P32910	P32910	5	5	5	DNA-directed RNA polymerase III subunit RPC6	RPC34	sp|P32910|RPC6_YEAST DNA-directed RNA polymerase III subunit RPC6 OS=Saccharomyces cerevisiae (strain ATCC 204508 / S288c) OX=559292 GN=RPC34 PE=1 SV=1	1	5	5	5	0	0	0	3	5	4	3	4	1	0	2	1	5	2	2	0	0	0	3	5	4
348	RPC40	22.2028	23.5939	24.5244	24.4627	24.4402	24.9581	23.4382	24.184	24.8321	23.1847	25.2699	24.5774	24.4719	24.3994	24.3836	P07703	P07703	23	23	23	DNA-directed RNA polymerases I and III subunit RPAC1	RPC40	sp|P07703|RPAC1_YEAST DNA-directed RNA polymerases I and III subunit RPAC1 OS=Saccharomyces cerevisiae (strain ATCC 204508 / S288c) OX=559292 GN=RPC40 PE=1 SV=1	1	23	23	23	6	14	11	11	15	19	14	12	11	9	17	15	15	15	16	6	14	11	11	15	19
349	RPC53	19.3257	19.1999	18.8859	19.6046	18.7118	19.7169	19.1856	19.344	19.2931	19.8646	19.2487	18.7658	19.594	19.6778	19.8762	P25441	P25441	4	4	4	DNA-directed RNA polymerase III subunit RPC4	RPC53	sp|P25441|RPC4_YEAST DNA-directed RNA polymerase III subunit RPC4 OS=Saccharomyces cerevisiae (strain ATCC 204508 / S288c) OX=559292 GN=RPC53 PE=1 SV=2	1	4	4	4	0	0	0	2	3	2	3	2	1	0	0	1	3	2	1	0	0	0	2	3	2
350	RPC82	18.9665	17.8625	19.8482	20.9835	21.5071	20.6673	19.5835	22.1207	18.7838	20.102	19.6823	18.8971	22.2595	20.9326	21.2904	P32349	P32349	17	17	17	DNA-directed RNA polymerase III subunit RPC3	RPC82	sp|P32349|RPC3_YEAST DNA-directed RNA polymerase III subunit RPC3 OS=Saccharomyces cerevisiae (strain ATCC 204508 / S288c) OX=559292 GN=RPC82 PE=1 SV=2	1	17	17	17	0	0	0	8	10	8	7	12	3	1	2	0	11	8	5	0	0	0	8	10	8
351	RPD3	19.7907	20.5017	19.879	21.908	21.3727	20.9416	20.935	22.0358	21.5254	19.7358	20.0943	18.8454	20.8876	20.0505	20.3806	P32561	P32561	7	7	7	Histone deacetylase RPD3	RPD3	sp|P32561|RPD3_YEAST Histone deacetylase RPD3 OS=Saccharomyces cerevisiae (strain ATCC 204508 / S288c) OX=559292 GN=RPD3 PE=1 SV=1	1	7	7	7	0	0	1	6	5	2	6	6	4	1	3	0	5	4	2	0	0	1	6	5	2
352	RPF1	21.3258	21.7108	19.1906	22.6781	23.4114	23.2356	23.2529	22.8448	23.2304	21.6605	22.1246	22.8476	23.2558	23.0421	23.1621	P38805	P38805	24	24	24	Ribosome production factor 1	RPF1	sp|P38805|RPF1_YEAST Ribosome production factor 1 OS=Saccharomyces cerevisiae (strain ATCC 204508 / S288c) OX=559292 GN=RPF1 PE=1 SV=1	1	24	24	24	3	5	2	12	14	15	17	13	7	5	10	9	15	12	10	3	5	2	12	14	15
353	RPF2	20.8891	21.2027	19.5071	23.278	23.859	23.7339	24.1382	23.0451	22.4558	23.3582	22.5681	23.2139	23.4326	23.4288	23.3888	P36160	P36160	15	15	15	Ribosome biogenesis protein RPF2	RPF2	sp|P36160|RPF2_YEAST Ribosome biogenesis protein RPF2 OS=Saccharomyces cerevisiae (strain ATCC 204508 / S288c) OX=559292 GN=RPF2 PE=1 SV=1	1	15	15	15	2	2	2	6	13	15	9	7	3	6	5	6	13	14	6	2	2	2	6	13	15
354	RPG1	20.9315	20.2254	19.1601	22.698	20.7698	21.4394	21.7429	18.9926	19.1648	19.7914	19.5346	18.4693	18.8507	20.5403	20.7152	P38249	P38249	23	23	23	Eukaryotic translation initiation factor 3 subunit A	RPG1	sp|P38249|EIF3A_YEAST Eukaryotic translation initiation factor 3 subunit A OS=Saccharomyces cerevisiae (strain ATCC 204508 / S288c) OX=559292 GN=RPG1 PE=1 SV=1	1	23	23	23	3	1	1	14	9	12	13	4	0	4	1	0	5	8	4	3	1	1	14	9	12
355	RPL10	24.8619	25.2413	24.3246	26.3676	26.2753	26.3381	26.7035	26.2638	25.8435	26.0875	26.1202	25.8111	26.6676	26.3108	26.4785	P41805	P41805	23	23	23	60S ribosomal protein L10	RPL10	sp|P41805|RL10_YEAST 60S ribosomal protein L10 OS=Saccharomyces cerevisiae (strain ATCC 204508 / S288c) OX=559292 GN=RPL10 PE=1 SV=1	1	23	23	23	10	10	7	15	15	14	16	12	10	11	15	10	13	14	17	10	10	7	15	15	14
356	RPL11B	24.4288	24.3852	23.9773	25.8751	25.6072	25.4248	26.1249	25.375	24.9192	25.8016	25.4849	25.227	25.4791	25.6273	25.7185	Q3E757;P0C0W9	Q3E757;P0C0W9	15;15	15;15	15;15	60S ribosomal protein L11-B;60S ribosomal protein L11-A	RPL11B;RPL11A	sp|Q3E757|RL11B_YEAST 60S ribosomal protein L11-B OS=Saccharomyces cerevisiae (strain ATCC 204508 / S288c) OX=559292 GN=RPL11B PE=1 SV=3;sp|P0C0W9|RL11A_YEAST 60S ribosomal protein L11-A OS=Saccharomyces cerevisiae (strain ATCC 204508 / S288c) OX=559292 GN	2	15	15	15	7	8	7	9	10	11	10	11	7	9	10	9	9	10	13	7	8	7	9	10	11
357	RPL12B	23.4424	24.6028	24.0278	24.8669	25.619	25.19	25.5865	25.492	24.9851	25.3622	25.5762	25.3076	25.5789	25.183	25.2462	P0CX54;P0CX53	P0CX54;P0CX53	11;11	11;11	11;11	60S ribosomal protein L12-B;60S ribosomal protein L12-A	RPL12B;RPL12A	sp|P0CX54|RL12B_YEAST 60S ribosomal protein L12-B OS=Saccharomyces cerevisiae (strain ATCC 204508 / S288c) OX=559292 GN=RPL12B PE=1 SV=1;sp|P0CX53|RL12A_YEAST 60S ribosomal protein L12-A OS=Saccharomyces cerevisiae (strain ATCC 204508 / S288c) OX=559292 GN	2	11	11	11	5	8	5	10	9	9	10	10	6	8	9	8	9	9	9	5	8	5	10	9	9
358	RPL13B	24.8027	24.8655	24.8506	26.4016	26.216	26.5279	26.8389	26.0846	26.1632	26.3453	26.1358	26.285	26.414	26.7191	26.8621	P40212	P40212	19	19	1	60S ribosomal protein L13-B	RPL13B	sp|P40212|RL13B_YEAST 60S ribosomal protein L13-B OS=Saccharomyces cerevisiae (strain ATCC 204508 / S288c) OX=559292 GN=RPL13B PE=1 SV=1	1	19	19	1	8	12	6	13	15	14	14	14	11	11	14	10	14	15	16	8	12	6	13	15	14
359	RPL14B	25.1793	24.2889	18.9051	26.4308	26.1761	25.9059	27.2803	25.7988	25.4534	26.577	25.9706	26.5042	26.4213	26.4684	26.2402	P38754;P36105	P38754;P36105	15;13	15;13	15;13	60S ribosomal protein L14-B;60S ribosomal protein L14-A	RPL14B;RPL14A	sp|P38754|RL14B_YEAST 60S ribosomal protein L14-B OS=Saccharomyces cerevisiae (strain ATCC 204508 / S288c) OX=559292 GN=RPL14B PE=1 SV=1;sp|P36105|RL14A_YEAST 60S ribosomal protein L14-A OS=Saccharomyces cerevisiae (strain ATCC 204508 / S288c) OX=559292 GN	2	15	15	15	6	8	4	9	11	12	9	10	10	8	12	11	10	13	12	6	8	4	9	11	12
360	RPL15A	24.0321	24.0036	23.3885	25.3861	25.2611	25.322	26.3925	25.0045	24.0184	25.6101	25.0725	24.8171	25.3883	25.6114	24.7889	P05748	P05748	16	16	4	60S ribosomal protein L15-A	RPL15A	sp|P05748|RL15A_YEAST 60S ribosomal protein L15-A OS=Saccharomyces cerevisiae (strain ATCC 204508 / S288c) OX=559292 GN=RPL15A PE=1 SV=3	1	16	16	4	6	8	6	6	10	9	9	8	8	7	11	12	10	11	14	6	8	6	6	10	9
361	RPL16A	24.2081	24.164	23.7137	25.6747	25.8296	25.798	26.3582	25.4166	24.6949	26.0532	25.4004	25.7456	25.9819	26.0695	25.9864	P26784	P26784	27	27	16	60S ribosomal protein L16-A	RPL16A	sp|P26784|RL16A_YEAST 60S ribosomal protein L16-A OS=Saccharomyces cerevisiae (strain ATCC 204508 / S288c) OX=559292 GN=RPL16A PE=1 SV=3	1	27	27	16	12	16	7	15	21	17	19	17	12	13	17	16	18	17	21	12	16	7	15	21	17
362	RPL16B	24.1155	24.418	23.7985	25.2737	25.6215	25.7321	26.2291	25.3819	25.2271	25.2565	25.4646	25.3939	25.7554	26.0685	26.113	P26785	P26785	24	13	13	60S ribosomal protein L16-B	RPL16B	sp|P26785|RL16B_YEAST 60S ribosomal protein L16-B OS=Saccharomyces cerevisiae (strain ATCC 204508 / S288c) OX=559292 GN=RPL16B PE=1 SV=3	1	24	13	13	14	15	10	16	20	18	19	15	13	14	17	16	18	18	18	9	8	7	10	11	11
363	RPL17A	24.6931	24.9034	24.0155	26.2459	25.9491	25.7862	27.1752	25.9447	25.4106	26.3102	25.6973	25.7998	26.1907	26.2251	26.2059	P05740	P05740	13	13	1	60S ribosomal protein L17-A	RPL17A	sp|P05740|RL17A_YEAST 60S ribosomal protein L17-A OS=Saccharomyces cerevisiae (strain ATCC 204508 / S288c) OX=559292 GN=RPL17A PE=1 SV=4	1	13	13	1	5	7	7	7	8	8	9	7	8	8	8	9	8	9	12	5	7	7	7	8	8
364	RPL18B	24.7272	25.4261	24.4932	25.8437	26.3934	26.3244	26.9278	25.9203	25.9312	26.2496	26.4409	26.8148	26.6169	26.8762	26.5578	P0CX50;P0CX49	P0CX50;P0CX49	17;17	17;17	17;17	60S ribosomal protein L18-B;60S ribosomal protein L18-A	RPL18B;RPL18A	sp|P0CX50|RL18B_YEAST 60S ribosomal protein L18-B OS=Saccharomyces cerevisiae (strain ATCC 204508 / S288c) OX=559292 GN=RPL18B PE=1 SV=1;sp|P0CX49|RL18A_YEAST 60S ribosomal protein L18-A OS=Saccharomyces cerevisiae (strain ATCC 204508 / S288c) OX=559292 GN	2	17	17	17	9	7	8	8	10	10	9	8	9	10	10	11	10	11	16	9	7	8	8	10	10
365	RPL19B	24.5262	24.3092	23.7138	26.1054	26.0225	26.1071	26.7389	25.876	25.146	26.3395	25.5193	25.7013	26.0256	26.5177	26.4152	P0CX83;P0CX82	P0CX83;P0CX82	19;19	19;19	19;19	60S ribosomal protein L19-B;60S ribosomal protein L19-A	RPL19B;RPL19A	sp|P0CX83|RL19B_YEAST 60S ribosomal protein L19-B OS=Saccharomyces cerevisiae (strain ATCC 204508 / S288c) OX=559292 GN=RPL19B PE=1 SV=1;sp|P0CX82|RL19A_YEAST 60S ribosomal protein L19-A OS=Saccharomyces cerevisiae (strain ATCC 204508 / S288c) OX=559292 GN	2	19	19	19	10	11	8	11	16	17	14	11	12	11	16	15	15	14	17	10	11	8	11	16	17
366	RPL1B	24.5517	24.9498	24.6065	25.8843	25.816	25.6821	26.4293	25.609	25.3036	25.9008	25.6867	25.531	25.8265	25.8683	25.778	P0CX44;P0CX43	P0CX44;P0CX43	21;21	21;21	21;21	60S ribosomal protein L1-B;60S ribosomal protein L1-A	RPL1B;RPL1A	sp|P0CX44|RL1B_YEAST 60S ribosomal protein L1-B OS=Saccharomyces cerevisiae (strain ATCC 204508 / S288c) OX=559292 GN=RPL1B PE=1 SV=1;sp|P0CX43|RL1A_YEAST 60S ribosomal protein L1-A OS=Saccharomyces cerevisiae (strain ATCC 204508 / S288c) OX=559292 GN=RPL1	2	21	21	21	8	8	8	10	12	12	13	9	13	11	14	13	13	14	17	8	8	8	10	12	12
367	RPL20B	25.4028	25.499	25.2663	26.4189	26.4049	26.436	27.3642	26.1877	25.7393	26.7494	26.3456	26.5435	26.6123	26.6968	26.7589	P0CX24;P0CX23	P0CX24;P0CX23	20;20	20;20	20;20	60S ribosomal protein L20-B;60S ribosomal protein L20-A	RPL20B;RPL20A	sp|P0CX24|RL20B_YEAST 60S ribosomal protein L20-B OS=Saccharomyces cerevisiae (strain ATCC 204508 / S288c) OX=559292 GN=RPL20B PE=1 SV=1;sp|P0CX23|RL20A_YEAST 60S ribosomal protein L20-A OS=Saccharomyces cerevisiae (strain ATCC 204508 / S288c) OX=559292 GN	2	20	20	20	8	12	11	11	13	12	14	11	11	13	13	13	13	11	17	8	12	11	11	13	12
368	RPL21A	23.9377	24.7654	24.2044	25.8949	25.7937	25.8551	26.298	25.7009	25.6703	25.6645	25.7461	25.5959	25.9543	25.9089	26.3163	Q02753	Q02753	13	13	1	60S ribosomal protein L21-A	RPL21A	sp|Q02753|RL21A_YEAST 60S ribosomal protein L21-A OS=Saccharomyces cerevisiae (strain ATCC 204508 / S288c) OX=559292 GN=RPL21A PE=1 SV=1	1	13	13	1	8	8	6	9	10	12	8	10	11	9	10	13	9	11	12	8	8	6	9	10	12
369	RPL22A	20.0303	22.0176	20.8513	21.355	22.5822	22.3739	23.4396	22.4466	21.7647	21.1968	22.0908	23.225	22.2562	22.9124	22.924	P05749	P05749	5	5	4	60S ribosomal protein L22-A	RPL22A	sp|P05749|RL22A_YEAST 60S ribosomal protein L22-A OS=Saccharomyces cerevisiae (strain ATCC 204508 / S288c) OX=559292 GN=RPL22A PE=1 SV=3	1	5	5	4	1	3	2	3	4	4	4	3	2	3	3	3	3	3	4	1	3	2	3	4	4
370	RPL23B	23.2584	24.319	22.5168	23.3195	23.7436	23.3184	24.0347	23.7804	22.8199	23.4174	23.6166	23.5999	23.5824	23.9309	23.7327	P0CX42;P0CX41	P0CX42;P0CX41	10;10	10;10	10;10	60S ribosomal protein L23-B;60S ribosomal protein L23-A	RPL23B;RPL23A	sp|P0CX42|RL23B_YEAST 60S ribosomal protein L23-B OS=Saccharomyces cerevisiae (strain ATCC 204508 / S288c) OX=559292 GN=RPL23B PE=1 SV=1;sp|P0CX41|RL23A_YEAST 60S ribosomal protein L23-A OS=Saccharomyces cerevisiae (strain ATCC 204508 / S288c) OX=559292 GN	2	10	10	10	6	3	3	6	7	7	6	5	3	5	7	5	6	7	9	6	3	3	6	7	7
371	RPL24A	23.9697	23.5135	23.0008	24.3084	23.8685	24.088	25.1365	23.9116	23.3058	24.8533	23.5777	24.0483	24.2207	24.5581	24.6159	P04449	P04449	11	11	3	60S ribosomal protein L24-A	RPL24A	sp|P04449|RL24A_YEAST 60S ribosomal protein L24-A OS=Saccharomyces cerevisiae (strain ATCC 204508 / S288c) OX=559292 GN=RPL24A PE=1 SV=1	1	11	11	3	6	6	4	7	7	6	7	6	3	6	7	7	8	8	6	6	6	4	7	7	6
372	RPL24B	19.3278	20.1938	19.1002	19.2484	20.1507	20.3261	20.9434	20.3432	19.7207	19.5143	20.5655	21.0126	20.813	20.9072	20.0489	P24000	P24000	9	1	1	60S ribosomal protein L24-B	RPL24B	sp|P24000|RL24B_YEAST 60S ribosomal protein L24-B OS=Saccharomyces cerevisiae (strain ATCC 204508 / S288c) OX=559292 GN=RPL24B PE=1 SV=1	1	9	1	1	5	6	5	7	6	5	7	6	4	5	6	7	7	7	5	0	1	1	1	1	1
373	RPL25	24.4397	24.1993	23.6048	25.3886	25.2156	25.2956	26.2505	25.1264	24.7141	25.3623	24.916	25.1413	25.2049	25.5289	25.0167	P04456	P04456	15	15	15	60S ribosomal protein L25	RPL25	sp|P04456|RL25_YEAST 60S ribosomal protein L25 OS=Saccharomyces cerevisiae (strain ATCC 204508 / S288c) OX=559292 GN=RPL25 PE=1 SV=4	1	15	15	15	6	8	5	7	9	10	8	7	9	6	9	10	10	11	12	6	8	5	7	9	10
374	RPL26B	27.2303	25.3785	24.6092	26.515	25.2502	25.0011	26.6584	25.506	24.6838	26.3941	25.4395	25.1493	25.5779	25.4014	25.1015	P53221	P53221	19	19	3	60S ribosomal protein L26-B	RPL26B	sp|P53221|RL26B_YEAST 60S ribosomal protein L26-B OS=Saccharomyces cerevisiae (strain ATCC 204508 / S288c) OX=559292 GN=RPL26B PE=1 SV=2	1	19	19	3	11	13	12	11	13	16	14	9	12	10	11	15	14	14	17	11	13	12	11	13	16
375	RPL27A	25.0735	24.8811	24.3233	26.0375	26.0944	25.8039	26.8473	25.8777	25.2326	26.2017	25.8713	25.7547	26.1843	26.3686	25.7197	P0C2H6;P0C2H7	P0C2H6;P0C2H7	17;15	17;15	17;15	60S ribosomal protein L27-A;60S ribosomal protein L27-B	RPL27A;RPL27B	sp|P0C2H6|RL27A_YEAST 60S ribosomal protein L27-A OS=Saccharomyces cerevisiae (strain ATCC 204508 / S288c) OX=559292 GN=RPL27A PE=1 SV=1;sp|P0C2H7|RL27B_YEAST 60S ribosomal protein L27-B OS=Saccharomyces cerevisiae (strain ATCC 204508 / S288c) OX=559292 GN	2	17	17	17	8	9	8	8	9	10	9	8	9	7	7	8	7	9	16	8	9	8	8	9	10
376	RPL28	23.4913	23.3633	23.2073	24.7356	25.0104	24.6555	25.8844	24.9228	24.3987	25.0673	24.835	25.1033	24.9336	25.0439	25.1476	P02406	P02406	13	13	13	60S ribosomal protein L28	RPL28	sp|P02406|RL28_YEAST 60S ribosomal protein L28 OS=Saccharomyces cerevisiae (strain ATCC 204508 / S288c) OX=559292 GN=RPL28 PE=1 SV=3	1	13	13	13	8	7	5	11	10	10	11	8	7	8	9	8	9	10	9	8	7	5	11	10	10
377	RPL29	21.2327	19.3866	19.1725	20.5686	19.4475	20.4295	21.7533	20.3348	21.3082	20.4869	19.8388	17.2988	18.9427	21.8245	20.8743	P05747	P05747	4	4	4	60S ribosomal protein L29	RPL29	sp|P05747|RL29_YEAST 60S ribosomal protein L29 OS=Saccharomyces cerevisiae (strain ATCC 204508 / S288c) OX=559292 GN=RPL29 PE=1 SV=3	1	4	4	4	2	2	1	2	3	3	3	2	2	2	3	1	3	4	4	2	2	1	2	3	3
378	RPL2B	25.2734	25.3155	24.8335	25.8965	26.4109	26.5078	26.8525	26.296	25.7257	26.2463	26.1906	26.1797	26.7387	26.5316	26.8232	P0CX46;P0CX45	P0CX46;P0CX45	20;20	20;20	20;20	60S ribosomal protein L2-B;60S ribosomal protein L2-A	RPL2B;RPL2A	sp|P0CX46|RL2B_YEAST 60S ribosomal protein L2-B OS=Saccharomyces cerevisiae (strain ATCC 204508 / S288c) OX=559292 GN=RPL2B PE=1 SV=1;sp|P0CX45|RL2A_YEAST 60S ribosomal protein L2-A OS=Saccharomyces cerevisiae (strain ATCC 204508 / S288c) OX=559292 GN=RPL2	2	20	20	20	9	13	9	13	14	15	13	14	15	13	15	14	16	17	20	9	13	9	13	14	15
379	RPL3	25.4368	25.3791	25.2881	26.851	27.1081	26.9149	27.593	26.894	26.1564	26.907	26.8006	26.8946	27.1365	27.1569	27.1256	P14126	P14126	42	42	42	60S ribosomal protein L3	RPL3	sp|P14126|RL3_YEAST 60S ribosomal protein L3 OS=Saccharomyces cerevisiae (strain ATCC 204508 / S288c) OX=559292 GN=RPL3 PE=1 SV=4	1	42	42	42	20	20	19	24	27	30	27	26	26	24	26	26	28	28	35	20	20	19	24	27	30
380	RPL30	24.2909	24.4572	23.6348	24.8618	25.2973	25.0974	25.4266	25.1298	24.4723	25.095	24.8354	24.7223	24.9204	25.6721	25.225	P14120	P14120	10	10	10	60S ribosomal protein L30	RPL30	sp|P14120|RL30_YEAST 60S ribosomal protein L30 OS=Saccharomyces cerevisiae (strain ATCC 204508 / S288c) OX=559292 GN=RPL30 PE=1 SV=3	1	10	10	10	5	7	4	5	6	8	7	5	7	5	7	8	7	9	9	5	7	4	5	6	8
381	RPL31A	22.3554	22.3172	21.8243	23.6022	23.4456	23.0793	23.8236	23.4122	22.6851	22.7066	22.9604	22.3551	23.2271	22.5431	22.2859	P0C2H8;P0C2H9	P0C2H8;P0C2H9	9;8	9;8	9;8	60S ribosomal protein L31-A;60S ribosomal protein L31-B	RPL31A;RPL31B	sp|P0C2H8|RL31A_YEAST 60S ribosomal protein L31-A OS=Saccharomyces cerevisiae (strain ATCC 204508 / S288c) OX=559292 GN=RPL31A PE=1 SV=1;sp|P0C2H9|RL31B_YEAST 60S ribosomal protein L31-B OS=Saccharomyces cerevisiae (strain ATCC 204508 / S288c) OX=559292 GN	2	9	9	9	3	6	2	5	8	7	7	7	5	5	8	6	7	6	5	3	6	2	5	8	7
382	RPL32	23.1174	23.6261	22.6635	24.7633	24.3924	23.758	25.4436	24.3068	23.2536	25.0233	24.1901	23.6701	24.391	24.1042	24.4527	P38061	P38061	13	13	13	60S ribosomal protein L32	RPL32	sp|P38061|RL32_YEAST 60S ribosomal protein L32 OS=Saccharomyces cerevisiae (strain ATCC 204508 / S288c) OX=559292 GN=RPL32 PE=1 SV=1	1	13	13	13	5	9	4	6	10	9	9	9	8	6	10	8	8	7	8	5	9	4	6	10	9
383	RPL33A	24.4228	23.8388	23.9018	25.1372	24.567	24.666	25.505	24.5235	23.9051	25.1898	24.7224	24.9319	25.0204	25.0216	24.9714	P05744	P05744	10	10	4	60S ribosomal protein L33-A	RPL33A	sp|P05744|RL33A_YEAST 60S ribosomal protein L33-A OS=Saccharomyces cerevisiae (strain ATCC 204508 / S288c) OX=559292 GN=RPL33A PE=1 SV=3	1	10	10	4	5	6	4	6	5	6	6	5	6	5	6	7	6	7	9	5	6	4	6	5	6
384	RPL34A	23.6196	22.7646	22.6934	23.8434	23.9861	23.8844	24.9596	23.3995	23.4013	24.1953	23.581	23.9011	23.7723	24.3851	24.6501	P87262;P40525	P87262;P40525	10;10	10;10	10;10	60S ribosomal protein L34-A;60S ribosomal protein L34-B	RPL34A;RPL34B	sp|P87262|RL34A_YEAST 60S ribosomal protein L34-A OS=Saccharomyces cerevisiae (strain ATCC 204508 / S288c) OX=559292 GN=RPL34A PE=1 SV=1;sp|P40525|RL34B_YEAST 60S ribosomal protein L34-B OS=Saccharomyces cerevisiae (strain ATCC 204508 / S288c) OX=559292 GN	2	10	10	10	3	3	2	2	4	5	3	4	7	3	5	7	6	9	9	3	3	2	2	4	5
385	RPL35B	22.5857	23.2391	20.0679	23.479	23.9149	23.8156	24.3183	23.5236	23.707	23.7609	23.4113	23.5405	23.852	23.6246	24.6986	P0CX85;P0CX84	P0CX85;P0CX84	13;13	13;13	13;13	60S ribosomal protein L35-B;60S ribosomal protein L35-A	RPL35B;RPL35A	sp|P0CX85|RL35B_YEAST 60S ribosomal protein L35-B OS=Saccharomyces cerevisiae (strain ATCC 204508 / S288c) OX=559292 GN=RPL35B PE=1 SV=1;sp|P0CX84|RL35A_YEAST 60S ribosomal protein L35-A OS=Saccharomyces cerevisiae (strain ATCC 204508 / S288c) OX=559292 GN	2	13	13	13	5	7	2	7	5	6	8	5	4	7	7	7	6	8	9	5	7	2	7	5	6
386	RPL36B	22.8129	22.8747	22.6513	23.8993	24.3075	23.9058	24.9698	23.5747	22.9058	24.41	23.6727	23.7504	24.0387	24.0746	24.2621	O14455	O14455	6	6	2	60S ribosomal protein L36-B	RPL36B	sp|O14455|RL36B_YEAST 60S ribosomal protein L36-B OS=Saccharomyces cerevisiae (strain ATCC 204508 / S288c) OX=559292 GN=RPL36B PE=1 SV=3	1	6	6	2	6	5	4	5	6	6	6	6	4	5	5	4	6	6	6	6	5	4	5	6	6
387	RPL37A	19.8708	19.6541	20.0938	21.0461	21.0626	21.4975	21.4757	20.568	20.8752	20.5821	21.0096	21.4361	21.2926	21.7103	21.3446	P49166	P49166	8	8	5	60S ribosomal protein L37-A	RPL37A	sp|P49166|RL37A_YEAST 60S ribosomal protein L37-A OS=Saccharomyces cerevisiae (strain ATCC 204508 / S288c) OX=559292 GN=RPL37A PE=1 SV=2	1	8	8	5	2	2	2	3	6	4	4	3	4	3	6	2	6	5	7	2	2	2	3	6	4
388	RPL38	23.2653	23.2754	21.8059	22.1411	22.3136	22.2614	24.3359	22.4286	19.1232	23.0663	22.7658	22.581	22.7833	23.0468	22.6034	P49167	P49167	7	7	7	60S ribosomal protein L38	RPL38	sp|P49167|RL38_YEAST 60S ribosomal protein L38 OS=Saccharomyces cerevisiae (strain ATCC 204508 / S288c) OX=559292 GN=RPL38 PE=1 SV=1	1	7	7	7	3	5	3	4	5	6	5	4	4	6	5	5	6	5	5	3	5	3	4	5	6
389	RPL42B	20.882	19.7952	19.541	21.3619	21.3871	20.8488	21.5679	20.8938	19.2996	21.5665	20.7796	20.9491	21.5879	21.3206	19.6907	P0CX28;P0CX27	P0CX28;P0CX27	6;6	6;6	6;6	60S ribosomal protein L42-B;60S ribosomal protein L42-A	RPL42B;RPL42A	sp|P0CX28|RL44B_YEAST 60S ribosomal protein L42-B OS=Saccharomyces cerevisiae (strain ATCC 204508 / S288c) OX=559292 GN=RPL42B PE=1 SV=1;sp|P0CX27|RL44A_YEAST 60S ribosomal protein L42-A OS=Saccharomyces cerevisiae (strain ATCC 204508 / S288c) OX=559292 GN	2	6	6	6	2	0	0	3	4	3	4	2	0	4	2	4	2	3	3	2	0	0	3	4	3
390	RPL43B	21.0415	21.6721	18.8532	22.1829	22.1566	21.1701	22.9561	22.1228	21.2028	22.2815	22.2864	22.1853	22.6016	22.4476	22.3717	P0CX26;P0CX25	P0CX26;P0CX25	6;6	6;6	6;6	60S ribosomal protein L43-B;60S ribosomal protein L43-A	RPL43B;RPL43A	sp|P0CX26|RL43B_YEAST 60S ribosomal protein L43-B OS=Saccharomyces cerevisiae (strain ATCC 204508 / S288c) OX=559292 GN=RPL43B PE=1 SV=1;sp|P0CX25|RL43A_YEAST 60S ribosomal protein L43-A OS=Saccharomyces cerevisiae (strain ATCC 204508 / S288c) OX=559292 GN	2	6	6	6	2	4	1	2	4	4	5	4	4	2	4	3	6	6	2	2	4	1	2	4	4
391	RPL4A	26.2188	26.4486	25.6819	27.7889	27.6512	27.547	28.6364	27.513	27.0192	27.6873	27.4599	27.2181	27.7081	27.5975	28.1055	P10664	P10664	24	24	2	60S ribosomal protein L4-A	RPL4A	sp|P10664|RL4A_YEAST 60S ribosomal protein L4-A OS=Saccharomyces cerevisiae (strain ATCC 204508 / S288c) OX=559292 GN=RPL4A PE=1 SV=4	1	24	24	2	15	15	13	18	20	20	18	15	18	15	17	18	20	21	22	15	15	13	18	20	20
392	RPL4B	20.5155	19.1197	19.6097	23.2178	21.5431	21.8259	22.94	21.5522	21.3483	19.5179	18.0868	21.5897	21.8297	21.5752	22.617	P49626	P49626	24	2	2	60S ribosomal protein L4-B	RPL4B	sp|P49626|RL4B_YEAST 60S ribosomal protein L4-B OS=Saccharomyces cerevisiae (strain ATCC 204508 / S288c) OX=559292 GN=RPL4B PE=1 SV=2	1	24	2	2	15	16	13	18	20	20	18	16	17	14	18	18	20	21	21	2	1	1	2	2	2
393	RPL5	25.1343	26.3203	25.3048	26.0987	26.9553	26.8327	26.9041	26.6777	26.4212	25.6596	26.309	25.9912	26.669	26.7223	27.3954	P26321	P26321	24	24	24	60S ribosomal protein L5	RPL5	sp|P26321|RL5_YEAST 60S ribosomal protein L5 OS=Saccharomyces cerevisiae (strain ATCC 204508 / S288c) OX=559292 GN=RPL5 PE=1 SV=4	1	24	24	24	11	13	13	17	18	20	18	18	15	15	17	18	17	20	19	11	13	13	17	18	20
394	RPL6A	24.8514	25.0245	24.5262	26.2276	26.2189	25.9796	26.9268	26.1967	25.188	26.3881	25.9752	25.6842	26.2077	26.0889	25.4097	Q02326	Q02326	20	20	9	60S ribosomal protein L6-A	RPL6A	sp|Q02326|RL6A_YEAST 60S ribosomal protein L6-A OS=Saccharomyces cerevisiae (strain ATCC 204508 / S288c) OX=559292 GN=RPL6A PE=1 SV=2	1	20	20	9	8	12	10	9	12	14	13	12	12	9	14	14	12	14	18	8	12	10	9	12	14
395	RPL6B	22.7119	22.6254	19.4942	23.6713	23.8463	23.8548	24.3527	23.7919	18.6618	23.4427	23.4178	23.7393	24.0988	24.425	23.7333	P05739	P05739	20	9	9	60S ribosomal protein L6-B	RPL6B	sp|P05739|RL6B_YEAST 60S ribosomal protein L6-B OS=Saccharomyces cerevisiae (strain ATCC 204508 / S288c) OX=559292 GN=RPL6B PE=1 SV=4	1	20	9	9	7	12	6	10	13	14	12	12	10	8	11	13	11	12	16	2	4	0	4	6	6
396	RPL7A	26.7214	26.9556	26.3541	27.9642	28.0416	27.9922	28.8909	27.8525	27.4889	27.9096	27.7958	28.127	28.2111	28.5911	28.2632	P05737	P05737	26	26	1	60S ribosomal protein L7-A	RPL7A	sp|P05737|RL7A_YEAST 60S ribosomal protein L7-A OS=Saccharomyces cerevisiae (strain ATCC 204508 / S288c) OX=559292 GN=RPL7A PE=1 SV=3	1	26	26	1	14	18	15	15	18	16	16	16	15	15	18	19	19	19	24	14	18	15	15	18	16
397	RPL8A	22.2523	20.9815	19.375	22.7964	22.4952	22.811	23.802	21.9102	21.6858	22.544	21.8414	22.4173	22.924	23.4121	23.2021	P17076	P17076	31	6	6	60S ribosomal protein L8-A	RPL8A	sp|P17076|RL8A_YEAST 60S ribosomal protein L8-A OS=Saccharomyces cerevisiae (strain ATCC 204508 / S288c) OX=559292 GN=RPL8A PE=1 SV=4	1	31	6	6	17	17	13	23	23	23	24	22	22	21	22	18	25	23	24	2	3	0	4	5	5
398	RPL8B	25.6102	25.8013	25.3355	27.0442	26.775	27.0899	27.8614	26.7774	26.3737	27.1547	26.5978	27.1378	27.0803	27.4587	27.3654	P29453	P29453	32	32	7	60S ribosomal protein L8-B	RPL8B	sp|P29453|RL8B_YEAST 60S ribosomal protein L8-B OS=Saccharomyces cerevisiae (strain ATCC 204508 / S288c) OX=559292 GN=RPL8B PE=1 SV=3	1	32	32	7	20	18	16	23	22	23	25	23	23	22	25	21	24	24	26	20	18	16	23	22	23
399	RPL9A	25.3124	24.7734	24.7252	25.6085	25.5034	25.4311	26.0606	25.7007	25.1829	25.949	25.2166	25.3684	25.6728	25.5553	25.2199	P05738	P05738	17	17	5	60S ribosomal protein L9-A	RPL9A	sp|P05738|RL9A_YEAST 60S ribosomal protein L9-A OS=Saccharomyces cerevisiae (strain ATCC 204508 / S288c) OX=559292 GN=RPL9A PE=1 SV=2	1	17	17	5	9	10	9	9	11	8	11	10	7	10	10	10	11	8	15	9	10	9	9	11	8
400	RPL9B	20.4871	21.9668	21.0071	20.506	21.5662	21.3608	20.0406	21.8471	21.3694	19.4291	19.3244	18.7733	21.2593	21.2866	20.9996	P51401	P51401	14	2	2	60S ribosomal protein L9-B	RPL9B	sp|P51401|RL9B_YEAST 60S ribosomal protein L9-B OS=Saccharomyces cerevisiae (strain ATCC 204508 / S288c) OX=559292 GN=RPL9B PE=1 SV=1	1	14	2	2	7	8	8	8	10	9	9	9	8	7	9	8	10	9	14	1	1	1	1	2	2
401	RPN1	20.8268	20.656	19.8487	20.2255	20.1274	19.7229	20.5668	20.3466	20.3468	19.4587	17.9912	19.7111	20.3566	20.0936	20.605	P38764	P38764	14	14	13	26S proteasome regulatory subunit RPN1	RPN1	sp|P38764|RPN1_YEAST 26S proteasome regulatory subunit RPN1 OS=Saccharomyces cerevisiae (strain ATCC 204508 / S288c) OX=559292 GN=RPN1 PE=1 SV=3	1	14	14	13	3	1	0	3	5	3	9	5	2	1	1	0	4	5	3	3	1	0	3	5	3
402	RPN2	19.6366	21.5463	22.0579	21.1238	21.3023	21.7242	21.1228	21.4984	21.6448	21.0135	21.2625	18.9488	21.0555	21.2826	22.6003	P32565	P32565	11	11	11	26S proteasome regulatory subunit RPN2	RPN2	sp|P32565|RPN2_YEAST 26S proteasome regulatory subunit RPN2 OS=Saccharomyces cerevisiae (strain ATCC 204508 / S288c) OX=559292 GN=RPN2 PE=1 SV=4	1	11	11	11	2	3	3	4	8	6	5	3	5	2	4	1	5	6	3	2	3	3	4	8	6
403	RPO21	20.1442	20.0934	20.0177	21.8529	23.9345	21.9399	21.459	22.2881	21.9148	20.1181	20.5433	19.3163	23.8282	21.3969	21.7051	P04050	P04050	42	41	41	DNA-directed RNA polymerase II subunit RPB1	RPO21	sp|P04050|RPB1_YEAST DNA-directed RNA polymerase II subunit RPB1 OS=Saccharomyces cerevisiae (strain ATCC 204508 / S288c) OX=559292 GN=RPO21 PE=1 SV=2	1	42	41	41	1	1	0	10	32	18	12	20	6	3	8	4	31	13	6	0	0	0	9	31	17
404	RPO26	18.606	20.7507	18.4594	18.9662	20.7114	20.8632	18.7855	19.962	21.3502	19.8103	20.1202	21.4846	20.524	21.2467	22.284	P20435	P20435	3	3	3	DNA-directed RNA polymerases I, II, and III subunit RPABC2	RPO26	sp|P20435|RPAB2_YEAST DNA-directed RNA polymerases I, II, and III subunit RPABC2 OS=Saccharomyces cerevisiae (strain ATCC 204508 / S288c) OX=559292 GN=RPO26 PE=1 SV=1	1	3	3	3	0	0	0	1	3	3	1	2	3	0	2	3	2	3	2	0	0	0	1	3	3
405	RPP0	25.7799	24.8059	24.3977	26.5656	26.1064	26.0939	27.6108	26.3343	25.2577	26.4957	25.9464	26.171	26.37	26.906	25.9316	P05317	P05317	19	19	19	60S acidic ribosomal protein P0	RPP0	sp|P05317|RLA0_YEAST 60S acidic ribosomal protein P0 OS=Saccharomyces cerevisiae (strain ATCC 204508 / S288c) OX=559292 GN=RPP0 PE=1 SV=2	1	19	19	19	9	13	9	13	17	15	15	15	14	10	15	14	14	16	13	9	13	9	13	17	15
406	RPP1A	17.5437	19.5303	19.2509	19.7691	24.006	23.9533	25.7009	24.5396	23.4472	20.2094	22.8658	23.2008	24.1714	24.5026	22.7787	P05318	P05318	2	2	2	60S acidic ribosomal protein P1-alpha	RPP1A	sp|P05318|RLA1_YEAST 60S acidic ribosomal protein P1-alpha OS=Saccharomyces cerevisiae (strain ATCC 204508 / S288c) OX=559292 GN=RPP1A PE=1 SV=4	1	2	2	2	1	0	1	1	2	2	2	2	1	0	2	2	2	2	2	1	0	1	1	2	2
407	RPP2A	20.0061	19.3753	20.5442	20.9325	22.6986	22.8983	22.0528	22.8477	21.844	21.4046	22.418	18.5864	22.7905	20.8467	20.6977	P05319	P05319	6	6	6	60S acidic ribosomal protein P2-alpha	RPP2A	sp|P05319|RLA2_YEAST 60S acidic ribosomal protein P2-alpha OS=Saccharomyces cerevisiae (strain ATCC 204508 / S288c) OX=559292 GN=RPP2A PE=1 SV=1	1	6	6	6	0	1	1	2	2	3	3	2	2	2	3	1	3	3	4	0	1	1	2	2	3
408	RPP2B	19.1715	19.8887	20.2456	21.8385	22.7699	22.6231	23.329	23.3868	22.2104	22.1611	21.6661	21.5945	22.6289	22.084	21.5721	P02400	P02400	9	9	9	60S acidic ribosomal protein P2-beta	RPP2B	sp|P02400|RLA4_YEAST 60S acidic ribosomal protein P2-beta OS=Saccharomyces cerevisiae (strain ATCC 204508 / S288c) OX=559292 GN=RPP2B PE=1 SV=2	1	9	9	9	0	1	1	4	7	9	4	5	3	3	4	3	7	8	3	0	1	1	4	7	9
409	RPS0B	25.2683	25.5129	26.2045	25.9529	25.6971	25.8095	26.061	25.9609	26.4138	25.9021	25.3106	26.3841	25.5575	25.9245	26.0559	P46654	P46654	14	14	3	40S ribosomal protein S0-B	RPS0B	sp|P46654|RSSA2_YEAST 40S ribosomal protein S0-B OS=Saccharomyces cerevisiae (strain ATCC 204508 / S288c) OX=559292 GN=RPS0B PE=1 SV=2	1	14	14	3	7	8	7	9	10	11	10	9	10	7	10	11	10	9	10	7	8	7	9	10	11
410	RPS10A	23.4798	23.8012	23.2031	23.2877	23.3191	22.936	23.2195	23.5553	22.5936	23.8605	23.6024	23.278	23.5735	22.9595	23.5083	Q08745;P46784	Q08745;P46784	8;7	8;7	8;7	40S ribosomal protein S10-A;40S ribosomal protein S10-B	RPS10A;RPS10B	sp|Q08745|RS10A_YEAST 40S ribosomal protein S10-A OS=Saccharomyces cerevisiae (strain ATCC 204508 / S288c) OX=559292 GN=RPS10A PE=1 SV=1;sp|P46784|RS10B_YEAST 40S ribosomal protein S10-B OS=Saccharomyces cerevisiae (strain ATCC 204508 / S288c) OX=559292 GN	2	8	8	8	3	5	3	3	5	5	4	4	5	3	6	5	6	5	5	3	5	3	3	5	5
411	RPS11B	25.3703	24.998	24.9324	24.817	25.1061	24.9446	25.4399	24.7121	24.7273	25.3435	24.9667	25.4531	25.3615	25.2486	25.2618	P0CX48;P0CX47	P0CX48;P0CX47	14;14	14;14	14;14	40S ribosomal protein S11-B;40S ribosomal protein S11-A	RPS11B;RPS11A	sp|P0CX48|RS11B_YEAST 40S ribosomal protein S11-B OS=Saccharomyces cerevisiae (strain ATCC 204508 / S288c) OX=559292 GN=RPS11B PE=1 SV=1;sp|P0CX47|RS11A_YEAST 40S ribosomal protein S11-A OS=Saccharomyces cerevisiae (strain ATCC 204508 / S288c) OX=559292 GN	2	14	14	14	9	7	5	9	7	8	11	7	6	8	8	7	7	7	10	9	7	5	9	7	8
412	RPS12	23.1319	24.3268	23.738	23.8004	24.1322	23.4777	24.0729	24.4336	24.0178	24.8734	24.0988	23.9528	24.0631	23.884	23.2686	P48589	P48589	11	11	11	40S ribosomal protein S12	RPS12	sp|P48589|RS12_YEAST 40S ribosomal protein S12 OS=Saccharomyces cerevisiae (strain ATCC 204508 / S288c) OX=559292 GN=RPS12 PE=1 SV=1	1	11	11	11	3	7	3	6	8	7	8	9	7	6	8	7	9	9	8	3	7	3	6	8	7
413	RPS13	24.8127	24.7736	24.6233	24.9229	25.5563	25.4625	26.1572	25.156	24.4342	25.3099	25.634	25.7924	25.7633	25.8783	25.8132	P05756	P05756	14	14	14	40S ribosomal protein S13	RPS13	sp|P05756|RS13_YEAST 40S ribosomal protein S13 OS=Saccharomyces cerevisiae (strain ATCC 204508 / S288c) OX=559292 GN=RPS13 PE=1 SV=3	1	14	14	14	9	9	8	10	11	12	9	8	9	9	12	10	11	12	13	9	9	8	10	11	12
414	RPS14A	26.249	25.6314	25.0426	25.2928	25.2336	25.2186	26.101	25.0588	24.6628	25.6859	26.0543	25.5969	25.6088	25.5552	25.5842	P06367	P06367	15	15	1	40S ribosomal protein S14-A	RPS14A	sp|P06367|RS14A_YEAST 40S ribosomal protein S14-A OS=Saccharomyces cerevisiae (strain ATCC 204508 / S288c) OX=559292 GN=RPS14A PE=1 SV=5	1	15	15	1	10	10	13	11	13	13	12	11	10	10	13	11	13	13	11	10	10	13	11	13	13
415	RPS15	23.5303	24.0181	23.2084	23.5148	23.3701	23.2264	23.6215	23.7378	22.9845	23.1917	23.8507	22.5869	23.999	22.9161	23.7001	Q01855	Q01855	8	8	8	40S ribosomal protein S15	RPS15	sp|Q01855|RS15_YEAST 40S ribosomal protein S15 OS=Saccharomyces cerevisiae (strain ATCC 204508 / S288c) OX=559292 GN=RPS15 PE=1 SV=1	1	8	8	8	4	6	3	3	5	6	5	5	6	4	6	6	5	7	8	4	6	3	3	5	6
416	RPS16B	24.2128	23.9545	23.6909	24.7895	24.8341	24.6889	25.2175	24.4614	24.42	24.6957	24.7096	24.7327	25.2107	24.925	24.963	P0CX52;P0CX51	P0CX52;P0CX51	17;17	17;17	17;17	40S ribosomal protein S16-B;40S ribosomal protein S16-A	RPS16B;RPS16A	sp|P0CX52|RS16B_YEAST 40S ribosomal protein S16-B OS=Saccharomyces cerevisiae (strain ATCC 204508 / S288c) OX=559292 GN=RPS16B PE=1 SV=1;sp|P0CX51|RS16A_YEAST 40S ribosomal protein S16-A OS=Saccharomyces cerevisiae (strain ATCC 204508 / S288c) OX=559292 GN	2	17	17	17	9	8	9	12	10	13	13	10	10	11	11	13	11	14	14	9	8	9	12	10	13
417	RPS17B	24.7194	24.4536	24.6308	24.7783	24.556	24.4138	25.6283	24.8693	24.3049	25.3462	24.7593	24.9068	24.8814	24.885	24.1366	P14127;P02407	P14127;P02407	11;11	11;11	11;11	40S ribosomal protein S17-B;40S ribosomal protein S17-A	RPS17B;RPS17A	sp|P14127|RS17B_YEAST 40S ribosomal protein S17-B OS=Saccharomyces cerevisiae (strain ATCC 204508 / S288c) OX=559292 GN=RPS17B PE=1 SV=1;sp|P02407|RS17A_YEAST 40S ribosomal protein S17-A OS=Saccharomyces cerevisiae (strain ATCC 204508 / S288c) OX=559292 GN	2	11	11	11	8	10	7	8	8	9	8	7	9	8	9	9	8	9	11	8	10	7	8	8	9
418	RPS18B	25.4615	24.7833	24.1873	25.1171	25.2885	24.9157	25.6034	25.4945	24.4495	25.9464	25.4665	25.1562	25.5079	25.6028	23.6844	P0CX56;P0CX55	P0CX56;P0CX55	14;14	14;14	14;14	40S ribosomal protein S18-B;40S ribosomal protein S18-A	RPS18B;RPS18A	sp|P0CX56|RS18B_YEAST 40S ribosomal protein S18-B OS=Saccharomyces cerevisiae (strain ATCC 204508 / S288c) OX=559292 GN=RPS18B PE=1 SV=1;sp|P0CX55|RS18A_YEAST 40S ribosomal protein S18-A OS=Saccharomyces cerevisiae (strain ATCC 204508 / S288c) OX=559292 GN	2	14	14	14	9	11	8	11	10	11	11	10	10	9	10	10	9	12	12	9	11	8	11	10	11
419	RPS19B	23.0949	23.6575	22.1154	23.8081	23.7324	22.6016	23.6955	23.8986	23.121	24.0583	23.6228	23.5792	23.5757	23.2717	22.6516	P07281;P07280	P07281;P07280	10;10	10;10	10;10	40S ribosomal protein S19-B;40S ribosomal protein S19-A	RPS19B;RPS19A	sp|P07281|RS19B_YEAST 40S ribosomal protein S19-B OS=Saccharomyces cerevisiae (strain ATCC 204508 / S288c) OX=559292 GN=RPS19B PE=1 SV=2;sp|P07280|RS19A_YEAST 40S ribosomal protein S19-A OS=Saccharomyces cerevisiae (strain ATCC 204508 / S288c) OX=559292 GN	2	10	10	10	5	6	4	6	10	8	10	7	6	8	9	8	9	7	8	5	6	4	6	10	8
420	RPS1A	23.857	24.0069	23.1984	23.5252	24.0692	23.4289	24.782	23.7835	23.0708	24.2138	24.4759	24.4563	24.1521	25.1075	23.9913	P33442	P33442	29	6	6	40S ribosomal protein S1-A	RPS1A	sp|P33442|RS3A1_YEAST 40S ribosomal protein S1-A OS=Saccharomyces cerevisiae (strain ATCC 204508 / S288c) OX=559292 GN=RPS1A PE=1 SV=2	1	29	6	6	21	19	15	22	20	21	20	22	17	15	20	20	20	22	24	4	4	2	4	5	4
421	RPS1B	25.9919	25.8668	25.3489	25.9199	25.7709	25.5202	26.9249	25.7816	24.9738	26.2152	26.3814	26.4062	26.2858	26.5639	25.8792	P23248	P23248	30	30	7	40S ribosomal protein S1-B	RPS1B	sp|P23248|RS3A2_YEAST 40S ribosomal protein S1-B OS=Saccharomyces cerevisiae (strain ATCC 204508 / S288c) OX=559292 GN=RPS1B PE=1 SV=3	1	30	30	7	20	20	17	21	18	21	22	20	16	13	19	18	19	20	24	20	20	17	21	18	21
422	RPS2	25.2884	25.2242	24.3409	25.0368	24.9454	24.8402	25.7158	25.015	24.5171	25.1979	25.4228	25.5049	25.3058	25.5887	25.7763	P25443	P25443	16	16	16	40S ribosomal protein S2	RPS2	sp|P25443|RS2_YEAST 40S ribosomal protein S2 OS=Saccharomyces cerevisiae (strain ATCC 204508 / S288c) OX=559292 GN=RPS2 PE=1 SV=3	1	16	16	16	11	11	10	12	14	15	15	10	10	9	15	12	14	13	12	11	11	10	12	14	15
423	RPS20	23.6121	23.8576	23.7693	23.7994	23.665	23.1779	23.8788	23.9046	23.9077	23.9737	24.0675	24.3839	24.1125	23.8579	23.6654	P38701	P38701	14	14	14	40S ribosomal protein S20	RPS20	sp|P38701|RS20_YEAST 40S ribosomal protein S20 OS=Saccharomyces cerevisiae (strain ATCC 204508 / S288c) OX=559292 GN=RPS20 PE=1 SV=3	1	14	14	14	6	9	5	7	9	10	11	8	9	9	10	12	9	9	13	6	9	5	7	9	10
424	RPS21B	18.9102	19.1573	19.7865	21.186	21.0164	20.9303	20.7694	20.5647	19.2724	21.4088	18.3501	18.5002	20.6831	18.227	19.0098	Q3E754;P0C0V8	Q3E754;P0C0V8	6;5	6;5	6;5	40S ribosomal protein S21-B;40S ribosomal protein S21-A	RPS21B;RPS21A	sp|Q3E754|RS21B_YEAST 40S ribosomal protein S21-B OS=Saccharomyces cerevisiae (strain ATCC 204508 / S288c) OX=559292 GN=RPS21B PE=1 SV=1;sp|P0C0V8|RS21A_YEAST 40S ribosomal protein S21-A OS=Saccharomyces cerevisiae (strain ATCC 204508 / S288c) OX=559292 GN	2	6	6	6	1	2	1	4	6	5	4	4	2	4	2	4	4	4	2	1	2	1	4	6	5
425	RPS22B	24.1077	23.8964	23.6474	23.7728	24.2894	23.6012	24.0827	23.5138	23.2932	24.6354	25.6454	24.8448	24.3303	23.8895	23.6598	Q3E7Y3;P0C0W1	Q3E7Y3;P0C0W1	14;12	14;12	14;12	40S ribosomal protein S22-B;40S ribosomal protein S22-A	RPS22B;RPS22A	sp|Q3E7Y3|RS22B_YEAST 40S ribosomal protein S22-B OS=Saccharomyces cerevisiae (strain ATCC 204508 / S288c) OX=559292 GN=RPS22B PE=1 SV=3;sp|P0C0W1|RS22A_YEAST 40S ribosomal protein S22-A OS=Saccharomyces cerevisiae (strain ATCC 204508 / S288c) OX=559292 GN	2	14	14	14	7	6	4	8	6	7	8	5	6	8	8	10	8	8	13	7	6	4	8	6	7
426	RPS23B	23.3554	23.9506	23.2728	23.5022	23.3538	23.4354	24.546	23.5099	23.3669	23.9192	23.6643	23.6437	23.6552	24.3155	24.4822	P0CX30;P0CX29	P0CX30;P0CX29	9;9	9;9	9;9	40S ribosomal protein S23-B;40S ribosomal protein S23-A	RPS23B;RPS23A	sp|P0CX30|RS23B_YEAST 40S ribosomal protein S23-B OS=Saccharomyces cerevisiae (strain ATCC 204508 / S288c) OX=559292 GN=RPS23B PE=1 SV=1;sp|P0CX29|RS23A_YEAST 40S ribosomal protein S23-A OS=Saccharomyces cerevisiae (strain ATCC 204508 / S288c) OX=559292 GN	2	9	9	9	5	6	6	5	7	6	7	5	7	5	7	7	7	7	8	5	6	6	5	7	6
427	RPS24B	24.5015	24.4548	23.2912	24.3518	24.1131	23.5048	25.2122	24.0176	23.018	24.7303	24.6016	24.4849	24.1247	24.3977	24.102	P0CX32;P0CX31	P0CX32;P0CX31	13;13	13;13	13;13	40S ribosomal protein S24-B;40S ribosomal protein S24-A	RPS24B;RPS24A	sp|P0CX32|RS24B_YEAST 40S ribosomal protein S24-B OS=Saccharomyces cerevisiae (strain ATCC 204508 / S288c) OX=559292 GN=RPS24B PE=1 SV=1;sp|P0CX31|RS24A_YEAST 40S ribosomal protein S24-A OS=Saccharomyces cerevisiae (strain ATCC 204508 / S288c) OX=559292 GN	2	13	13	13	6	10	5	5	10	8	9	9	7	7	10	11	8	10	12	6	10	5	5	10	8
428	RPS25A	23.7702	25.0943	24.9779	24.0022	24.4065	24.403	24.0452	24.6372	24.6514	24.1017	24.9918	25.3325	24.8708	24.6635	24.7428	Q3E792;P0C0T4	Q3E792;P0C0T4	13;13	13;13	12;12	40S ribosomal protein S25-A;40S ribosomal protein S25-B	RPS25A;RPS25B	sp|Q3E792|RS25A_YEAST 40S ribosomal protein S25-A OS=Saccharomyces cerevisiae (strain ATCC 204508 / S288c) OX=559292 GN=RPS25A PE=1 SV=1;sp|P0C0T4|RS25B_YEAST 40S ribosomal protein S25-B OS=Saccharomyces cerevisiae (strain ATCC 204508 / S288c) OX=559292 GN	2	13	13	12	5	8	8	6	6	8	6	7	7	5	7	9	7	8	9	5	8	8	6	6	8
429	RPS26A	23.6619	24.0015	24.3097	23.1343	23.5629	23.3581	24.2291	23.6277	23.7777	23.2561	24.1605	24.9942	24.1694	24.9833	24.4162	P39938	P39938	8	8	3	40S ribosomal protein S26-A	RPS26A	sp|P39938|RS26A_YEAST 40S ribosomal protein S26-A OS=Saccharomyces cerevisiae (strain ATCC 204508 / S288c) OX=559292 GN=RPS26A PE=1 SV=1	1	8	8	3	3	7	5	2	4	6	3	4	6	2	4	7	5	7	7	3	7	5	2	4	6
430	RPS27B	23.9282	23.7986	22.453	23.7426	23.1428	23.2567	23.6766	23.7265	23.0656	23.8062	23.2608	23.0268	22.8939	22.7999	23.239	P38711;P35997	P38711;P35997	5;5	5;5	5;5	40S ribosomal protein S27-B;40S ribosomal protein S27-A	RPS27B;RPS27A	sp|P38711|RS27B_YEAST 40S ribosomal protein S27-B OS=Saccharomyces cerevisiae (strain ATCC 204508 / S288c) OX=559292 GN=RPS27B PE=1 SV=1;sp|P35997|RS27A_YEAST 40S ribosomal protein S27-A OS=Saccharomyces cerevisiae (strain ATCC 204508 / S288c) OX=559292 GN	2	5	5	5	4	4	4	3	3	3	5	3	3	5	3	4	2	5	5	4	4	4	3	3	3
431	RPS28A	21.441	22.3684	19.9505	21.7433	22.1342	21.0079	22.4276	22.2732	21.0522	21.3411	22.2344	21.7878	21.9829	20.9934	20.481	Q3E7X9	Q3E7X9	6	6	1	40S ribosomal protein S28-A	RPS28A	sp|Q3E7X9|RS28A_YEAST 40S ribosomal protein S28-A OS=Saccharomyces cerevisiae (strain ATCC 204508 / S288c) OX=559292 GN=RPS28A PE=1 SV=1	1	6	6	1	2	5	2	3	3	4	4	3	2	4	3	5	4	4	5	2	5	2	3	3	4
432	RPS3	25.9209	25.2984	25.1242	25.7483	25.1893	24.9266	25.9344	25.3853	25.0515	25.8048	25.2078	25.6042	25.4602	25.4977	25.4694	P05750	P05750	24	24	24	40S ribosomal protein S3	RPS3	sp|P05750|RS3_YEAST 40S ribosomal protein S3 OS=Saccharomyces cerevisiae (strain ATCC 204508 / S288c) OX=559292 GN=RPS3 PE=1 SV=5	1	24	24	24	17	15	16	15	16	17	15	17	15	15	17	18	17	19	17	17	15	16	15	16	17
433	RPS31	24.8722	24.7498	25.5636	24.7629	23.9633	23.3807	24.6091	24.9223	25.4434	24.75	24.0523	24.0038	24.4522	24.0677	23.7567	P05759	P05759	9	9	3	Ubiquitin-40S ribosomal protein S31;Ubiquitin;40S ribosomal protein S31	RPS31	sp|P05759|RS31_YEAST Ubiquitin-40S ribosomal protein S31 OS=Saccharomyces cerevisiae (strain ATCC 204508 / S288c) OX=559292 GN=RPS31 PE=1 SV=3	1	9	9	3	7	7	5	6	7	6	7	7	6	7	8	7	8	8	6	7	7	5	6	7	6
434	RPS4B	25.437	25.9695	25.5468	25.9848	26.3437	26.2292	26.7824	26.2973	26.0428	26.6804	26.6466	26.6499	26.691	26.4454	26.6046	P0CX36;P0CX35	P0CX36;P0CX35	36;36	36;36	36;36	40S ribosomal protein S4-B;40S ribosomal protein S4-A	RPS4B;RPS4A	sp|P0CX36|RS4B_YEAST 40S ribosomal protein S4-B OS=Saccharomyces cerevisiae (strain ATCC 204508 / S288c) OX=559292 GN=RPS4B PE=1 SV=1;sp|P0CX35|RS4A_YEAST 40S ribosomal protein S4-A OS=Saccharomyces cerevisiae (strain ATCC 204508 / S288c) OX=559292 GN=RPS4	2	36	36	36	17	26	22	22	24	28	21	22	23	23	23	26	25	29	28	17	26	22	22	24	28
435	RPS5	24.91	25.9311	25.3953	25.3426	25.2822	25.1824	25.7965	25.5106	25.332	25.6066	25.5401	25.367	25.3554	25.4672	25.4536	P26783	P26783	18	18	18	40S ribosomal protein S5	RPS5	sp|P26783|RS5_YEAST 40S ribosomal protein S5 OS=Saccharomyces cerevisiae (strain ATCC 204508 / S288c) OX=559292 GN=RPS5 PE=1 SV=3	1	18	18	18	12	12	10	14	14	14	15	12	10	11	14	13	12	15	13	12	12	10	14	14	14
436	RPS6B	27.2449	26.0991	25.8447	26.5423	25.7489	25.6523	27.8764	25.7613	25.7745	26.1858	26.5205	25.96	26.3337	26.5466	26.7771	P0CX38;P0CX37	P0CX38;P0CX37	20;20	20;20	20;20	40S ribosomal protein S6-B;40S ribosomal protein S6-A	RPS6B;RPS6A	sp|P0CX38|RS6B_YEAST 40S ribosomal protein S6-B OS=Saccharomyces cerevisiae (strain ATCC 204508 / S288c) OX=559292 GN=RPS6B PE=1 SV=1;sp|P0CX37|RS6A_YEAST 40S ribosomal protein S6-A OS=Saccharomyces cerevisiae (strain ATCC 204508 / S288c) OX=559292 GN=RPS6	2	20	20	20	7	12	9	10	11	14	12	10	10	7	12	14	14	12	13	7	12	9	10	11	14
437	RPS7A	24.9242	25.7438	25.3352	25.4611	25.689	25.4299	25.1681	25.9451	25.7582	25.3711	25.7214	25.5123	25.7857	25.0587	25.3123	P26786	P26786	21	21	12	40S ribosomal protein S7-A	RPS7A	sp|P26786|RS7A_YEAST 40S ribosomal protein S7-A OS=Saccharomyces cerevisiae (strain ATCC 204508 / S288c) OX=559292 GN=RPS7A PE=1 SV=4	1	21	21	12	10	14	13	10	18	17	15	16	11	12	15	10	15	15	13	10	14	13	10	18	17
438	RPS7B	22.5764	22.7551	22.3237	21.8697	21.8962	21.9755	22.2175	22.3778	22.2606	22.1451	22.2165	22.5203	22.0349	22.5518	22.4916	P48164	P48164	18	9	9	40S ribosomal protein S7-B	RPS7B	sp|P48164|RS7B_YEAST 40S ribosomal protein S7-B OS=Saccharomyces cerevisiae (strain ATCC 204508 / S288c) OX=559292 GN=RPS7B PE=1 SV=1	1	18	9	9	8	9	10	10	14	12	13	13	8	10	10	7	11	11	8	5	3	4	7	6	4
439	RPS8B	24.8027	25.1539	24.8581	25.205	25.3133	25.0056	25.8523	25.3531	25.0939	25.7754	25.5705	25.762	25.4751	25.6692	25.7068	P0CX40;P0CX39	P0CX40;P0CX39	17;17	17;17	17;17	40S ribosomal protein S8-B;40S ribosomal protein S8-A	RPS8B;RPS8A	sp|P0CX40|RS8B_YEAST 40S ribosomal protein S8-B OS=Saccharomyces cerevisiae (strain ATCC 204508 / S288c) OX=559292 GN=RPS8B PE=1 SV=1;sp|P0CX39|RS8A_YEAST 40S ribosomal protein S8-A OS=Saccharomyces cerevisiae (strain ATCC 204508 / S288c) OX=559292 GN=RPS8	2	17	17	17	8	9	10	11	10	11	13	9	10	7	10	11	10	10	12	8	9	10	11	10	11
440	RPS9B	25.1871	24.5825	23.8856	25.1825	24.7399	24.5533	25.8311	24.704	24.0942	25.0693	24.7281	25.2096	24.9408	25.0951	24.7928	P05755	P05755	20	20	1	40S ribosomal protein S9-B	RPS9B	sp|P05755|RS9B_YEAST 40S ribosomal protein S9-B OS=Saccharomyces cerevisiae (strain ATCC 204508 / S288c) OX=559292 GN=RPS9B PE=1 SV=4	1	20	20	1	11	11	10	12	13	15	13	12	10	12	14	13	16	16	17	11	11	10	12	13	15
441	RPT3	20.3319	20.6187	19.6085	20.1174	19.6745	20.1213	20.8379	19.0886	18.6886	18.9799	18.9856	19.7007	20.6347	20.434	20.2208	P33298	P33298	9	9	8	26S protease regulatory subunit 6B homolog	RPT3	sp|P33298|PRS6B_YEAST 26S proteasome regulatory subunit 6B homolog OS=Saccharomyces cerevisiae (strain ATCC 204508 / S288c) OX=559292 GN=RPT3 PE=1 SV=2	1	9	9	8	3	3	1	4	2	3	8	2	1	1	2	3	3	5	3	3	3	1	4	2	3
442	RPT6	21.1646	20.7369	19.7524	20.6847	20.3101	20.165	20.8261	20.5481	20.3258	20.2057	20.0599	20.5437	20.4875	20.8233	20.5937	Q01939	Q01939	10	10	9	26S protease regulatory subunit 8 homolog	RPT6	sp|Q01939|PRS8_YEAST 26S proteasome regulatory subunit 8 homolog OS=Saccharomyces cerevisiae (strain ATCC 204508 / S288c) OX=559292 GN=RPT6 PE=1 SV=4	1	10	10	9	3	2	2	5	4	6	6	3	2	3	3	4	3	4	4	3	2	2	5	4	6
443	RQC2	19.364	20.0886	20.5547	19.0697	19.9355	22.4282	18.4398	18.7771	19.6131	19.138	19.5171	18.8018	20.8917	20.6356	21.446	Q12532	Q12532	13	13	13	Ribosome quality control complex subunit 2	RQC2	sp|Q12532|RQC2_YEAST Ribosome quality control complex subunit 2 OS=Saccharomyces cerevisiae (strain ATCC 204508 / S288c) OX=559292 GN=RQC2 PE=1 SV=1	1	13	13	13	0	1	0	0	3	8	3	2	2	1	3	1	4	6	5	0	1	0	0	3	8
444	RRN5	20.0086	17.8822	20.2544	18.8645	18.6821	19.7892	18.44	17.9724	20.1396	19.8864	18.3799	19.1221	18.623	19.09	19.2239	Q02983	Q02983	4	4	4	RNA polymerase I-specific transcription initiation factor RRN5	RRN5	sp|Q02983|RRN5_YEAST RNA polymerase I-specific transcription initiation factor RRN5 OS=Saccharomyces cerevisiae (strain ATCC 204508 / S288c) OX=559292 GN=RRN5 PE=1 SV=1	1	4	4	4	0	1	0	1	3	2	1	0	0	0	1	1	2	2	2	0	1	0	1	3	2
445	RRP1	19.037	19.2763	22.027	22.2846	22.9954	23.0121	22.6949	22.8227	22.0018	23.3358	21.8805	22.9056	22.9502	23.5055	23.057	P35178	P35178	14	14	14	Ribosomal RNA-processing protein 1	RRP1	sp|P35178|RRP1_YEAST Ribosomal RNA-processing protein 1 OS=Saccharomyces cerevisiae (strain ATCC 204508 / S288c) OX=559292 GN=RRP1 PE=1 SV=2	1	14	14	14	1	1	3	3	11	10	7	5	3	3	4	8	7	9	9	1	1	3	3	11	10
446	RRP12	18.2676	20.4883	18.6049	22.7127	23.6626	23.8004	23.574	23.0785	22.8371	19.2822	23.2932	23.1085	24.0506	24.2007	24.1911	Q12754	Q12754	35	35	35	Ribosomal RNA-processing protein 12	RRP12	sp|Q12754|RRP12_YEAST Ribosomal RNA-processing protein 12 OS=Saccharomyces cerevisiae (strain ATCC 204508 / S288c) OX=559292 GN=RRP12 PE=1 SV=1	1	35	35	35	2	3	1	17	28	22	20	17	6	1	23	19	28	23	23	2	3	1	17	28	22
447	RRP14	18.8415	19.9745	19.4385	20.8074	20.6598	21.5484	21.5167	20.5131	20.552	20.5032	20.2199	21.0232	20.9616	21.0506	21.258	P36080	P36080	13	13	13	Ribosomal RNA-processing protein 14	RRP14	sp|P36080|RRP14_YEAST Ribosomal RNA-processing protein 14 OS=Saccharomyces cerevisiae (strain ATCC 204508 / S288c) OX=559292 GN=RRP14 PE=1 SV=1	1	13	13	13	1	0	0	7	5	7	11	3	2	7	2	4	3	6	5	1	0	0	7	5	7
448	RRP15	19.3886	18.8238	19.1099	20.0167	20.7174	21.4493	21.0881	18.2241	18.3872	18.3318	19.1499	21.1227	20.1634	21.7792	20.8776	Q06511	Q06511	7	7	7	Ribosomal RNA-processing protein 15	RRP15	sp|Q06511|RRP15_YEAST Ribosomal RNA-processing protein 15 OS=Saccharomyces cerevisiae (strain ATCC 204508 / S288c) OX=559292 GN=RRP15 PE=1 SV=1	1	7	7	7	1	1	0	3	4	4	3	3	1	0	1	5	3	6	3	1	1	0	3	4	4
449	RRP17	19.0658	18.7134	19.9718	20.0909	20.4746	20.1813	20.251	18.9739	19.2604	19.3069	19.9033	18.5365	20.6811	19.9225	21.3176	Q04031	Q04031	8	8	8	Ribosomal RNA-processing protein 17	RRP17	sp|Q04031|RRP17_YEAST Ribosomal RNA-processing protein 17 OS=Saccharomyces cerevisiae (strain ATCC 204508 / S288c) OX=559292 GN=RRP17 PE=1 SV=1	1	8	8	8	0	1	1	4	5	6	4	3	2	1	1	1	5	4	2	0	1	1	4	5	6
450	RRP3	19.0712	20.4038	20.0129	21.5612	22.012	22.0006	20.3666	21.4626	21.2371	18.8416	21.2558	21.6323	21.6549	22.1386	22.2906	P38712	P38712	16	16	16	ATP-dependent rRNA helicase RRP3	RRP3	sp|P38712|RRP3_YEAST ATP-dependent rRNA helicase RRP3 OS=Saccharomyces cerevisiae (strain ATCC 204508 / S288c) OX=559292 GN=RRP3 PE=1 SV=2	1	16	16	16	1	1	1	3	12	8	3	3	3	1	6	5	8	12	6	1	1	1	3	12	8
451	RRP5	24.5465	25.2401	25.6728	25.4269	26.2002	26.9771	26.0429	25.4822	25.7443	25.6377	26.0774	26.5536	26.009	26.8834	26.8017	Q05022	Q05022	115	115	115	rRNA biogenesis protein RRP5	RRP5	sp|Q05022|RRP5_YEAST rRNA biogenesis protein RRP5 OS=Saccharomyces cerevisiae (strain ATCC 204508 / S288c) OX=559292 GN=RRP5 PE=1 SV=1	1	115	115	115	20	36	39	42	84	91	60	60	52	29	72	70	75	90	83	20	36	39	42	84	91
452	RRP7	19.4768	20.8014	20.7745	21.8671	22.0827	22.1405	22.5438	21.0134	21.6836	20.9729	22.3169	22.4723	21.8234	22.0835	22.5706	P25368	P25368	13	13	13	Ribosomal RNA-processing protein 7	RRP7	sp|P25368|RRP7_YEAST Ribosomal RNA-processing protein 7 OS=Saccharomyces cerevisiae (strain ATCC 204508 / S288c) OX=559292 GN=RRP7 PE=1 SV=1	1	13	13	13	0	5	3	4	12	8	8	5	2	2	7	6	5	7	6	0	5	3	4	12	8
453	RRP8	21.7774	21.6078	19.5992	22.7601	22.8685	22.3101	22.8814	21.6886	21.6343	22.6645	22.6392	22.2161	22.6747	22.743	21.9457	P38961	P38961	14	14	14	25S rRNA (adenine(645)-N(1))-methyltransferase	RRP8	sp|P38961|RRP8_YEAST 25S rRNA (adenine(645)-N(1))-methyltransferase OS=Saccharomyces cerevisiae (strain ATCC 204508 / S288c) OX=559292 GN=RRP8 PE=1 SV=2	1	14	14	14	6	4	1	10	13	12	11	7	2	8	12	8	13	11	9	6	4	1	10	13	12
454	RRP9	22.4545	23.22	23.8503	22.8999	23.5095	23.7713	23.1065	23.5815	24.1215	22.169	23.0406	23.4061	23.39	24.1089	24.2523	Q06506	Q06506	29	29	29	Ribosomal RNA-processing protein 9	RRP9	sp|Q06506|RRP9_YEAST Ribosomal RNA-processing protein 9 OS=Saccharomyces cerevisiae (strain ATCC 204508 / S288c) OX=559292 GN=RRP9 PE=1 SV=1	1	29	29	29	9	13	13	15	21	18	15	15	15	9	13	15	19	23	18	9	13	13	15	21	18
455	RRS1	20.1423	19.1335	19.6399	22.124	21.5234	21.9977	22.2858	19.9455	21.3582	18.6788	18.8029	21.4719	21.0828	22.3657	21.7328	Q08746	Q08746	6	6	6	Regulator of ribosome biosynthesis	RRS1	sp|Q08746|RRS1_YEAST Regulator of ribosome biosynthesis OS=Saccharomyces cerevisiae (strain ATCC 204508 / S288c) OX=559292 GN=RRS1 PE=1 SV=1	1	6	6	6	2	0	0	3	5	4	6	2	3	1	0	4	2	6	4	2	0	0	3	5	4
456	RSA3	18.0292	18.7938	20.1498	19.932	21.5813	22.2434	21.3034	22.1179	21.9851	19.5148	21.6388	23.3985	21.8663	23.0607	22.3559	Q05942	Q05942	9	9	9	Ribosome assembly protein 3	RSA3	sp|Q05942|RSA3_YEAST Ribosome assembly protein 3 OS=Saccharomyces cerevisiae (strain ATCC 204508 / S288c) OX=559292 GN=RSA3 PE=1 SV=1	1	9	9	9	0	1	0	2	4	5	3	2	6	0	6	7	5	8	7	0	1	0	2	4	5
457	RSC1	19.3055	19.948	20.252	20.9163	20.2715	19.3572	19.7478	20.6697	19.4116	19.5237	19.1633	20.234	20.4661	19.0985	19.4615	P53236	P53236	11	10	10	Chromatin structure-remodeling complex subunit RSC1	RSC1	sp|P53236|RSC1_YEAST Chromatin structure-remodeling complex subunit RSC1 OS=Saccharomyces cerevisiae (strain ATCC 204508 / S288c) OX=559292 GN=RSC1 PE=1 SV=1	1	11	10	10	0	0	0	4	8	4	2	5	2	1	0	0	6	0	0	0	0	0	4	7	3
458	RSC2	19.076	20.0418	20.3871	22.8571	22.6333	21.5206	20.8013	22.329	22.0615	19.1965	18.2223	18.5718	22.4857	20.6511	21.3116	Q06488	Q06488	17	17	16	Chromatin structure-remodeling complex subunit RSC2	RSC2	sp|Q06488|RSC2_YEAST Chromatin structure-remodeling complex subunit RSC2 OS=Saccharomyces cerevisiae (strain ATCC 204508 / S288c) OX=559292 GN=RSC2 PE=1 SV=1	1	17	17	16	0	0	0	14	14	12	9	9	3	0	1	0	12	9	6	0	0	0	14	14	12
459	RSC3	18.772	19.5228	21.7641	23.1602	22.8467	21.7367	21.4989	22.4577	22.0683	18.1152	20.1074	17.4147	22.7448	20.6146	18.3098	Q06639	Q06639	27	27	27	Chromatin structure-remodeling complex protein RSC3	RSC3	sp|Q06639|RSC3_YEAST Chromatin structure-remodeling complex protein RSC3 OS=Saccharomyces cerevisiae (strain ATCC 204508 / S288c) OX=559292 GN=RSC3 PE=1 SV=1	1	27	27	27	0	1	0	8	20	12	10	16	8	2	5	0	20	7	1	0	1	0	8	20	12
460	RSC30	19.0462	19.8775	19.5332	21.8273	21.1936	20.6192	20.0319	21.4146	21.0096	19.2066	19.9548	18.7779	21.2645	20.4247	19.3831	P38781;P38780	P38781;P38780	18;9	18;9	18;9	Chromatin structure-remodeling complex protein RSC30;Uncharacterized protein YHR054C	RSC30;YHR054C	sp|P38781|RSC30_YEAST Chromatin structure-remodeling complex protein RSC30 OS=Saccharomyces cerevisiae (strain ATCC 204508 / S288c) OX=559292 GN=RSC30 PE=1 SV=2;sp|P38780|YHL4_YEAST Uncharacterized protein YHR054C OS=Saccharomyces cerevisiae (strain ATCC 2	2	18	18	18	0	0	0	7	14	6	4	10	4	0	4	0	11	3	3	0	0	0	7	14	6
461	RSC4	19.5695	20.0808	19.9856	23.3396	22.943	21.6496	21.0863	22.9354	21.9179	20.1368	20.4671	19.243	23.0049	21.0917	20.6606	Q02206	Q02206	22	22	22	Chromatin structure-remodeling complex subunit RSC4	RSC4	sp|Q02206|RSC4_YEAST Chromatin structure-remodeling complex subunit RSC4 OS=Saccharomyces cerevisiae (strain ATCC 204508 / S288c) OX=559292 GN=RSC4 PE=1 SV=2	1	22	22	22	0	0	0	18	16	9	13	12	7	2	4	1	15	7	5	0	0	0	18	16	9
462	RSC58	20.8641	18.5059	20.3553	22.9266	23.1216	21.5717	21.1572	22.7151	21.313	17.2325	20.7347	18.5596	22.8629	20.5172	18.7811	Q07979	Q07979	20	20	20	Chromatin structure-remodeling complex protein RSC58	RSC58	sp|Q07979|RSC58_YEAST Chromatin structure-remodeling complex protein RSC58 OS=Saccharomyces cerevisiae (strain ATCC 204508 / S288c) OX=559292 GN=RSC58 PE=1 SV=1	1	20	20	20	0	0	0	13	15	11	7	12	6	1	5	1	15	6	1	0	0	0	13	15	11
463	RSC6	19.3627	20.8153	20.0626	23.3844	22.0886	21.5786	20.5225	22.3808	21.5635	20.5952	19.8365	19.8094	22.6206	20.8057	20.5986	P25632	P25632	17	17	17	Chromatin structure-remodeling complex protein RSC6	RSC6	sp|P25632|RSC6_YEAST Chromatin structure-remodeling complex protein RSC6 OS=Saccharomyces cerevisiae (strain ATCC 204508 / S288c) OX=559292 GN=RSC6 PE=1 SV=1	1	17	17	17	0	0	0	12	12	7	8	6	4	2	3	1	11	7	3	0	0	0	12	12	7
464	RSC8	19.0323	18.4462	19.7473	24.0591	24.0127	22.5411	22.4281	23.3965	22.6228	22.1824	21.5176	18.9687	23.5169	21.7655	21.1974	P43609	P43609	27	27	27	Chromatin structure-remodeling complex protein RSC8	RSC8	sp|P43609|RSC8_YEAST Chromatin structure-remodeling complex protein RSC8 OS=Saccharomyces cerevisiae (strain ATCC 204508 / S288c) OX=559292 GN=RSC8 PE=1 SV=1	1	27	27	27	0	0	1	18	21	10	15	17	10	7	8	3	22	10	7	0	0	1	18	21	10
465	RSC9	19.6617	19.9789	19.6639	22.331	22.7982	21.7693	20.1972	22.667	21.6761	19.1898	20.3063	18.8718	22.4682	19.7231	19.9955	Q03124	Q03124	16	16	16	Chromatin structure-remodeling complex subunit RSC9	RSC9	sp|Q03124|RSC9_YEAST Chromatin structure-remodeling complex subunit RSC9 OS=Saccharomyces cerevisiae (strain ATCC 204508 / S288c) OX=559292 GN=RSC9 PE=1 SV=1	1	16	16	16	0	0	1	7	15	11	4	11	7	3	4	0	10	5	3	0	0	1	7	15	11
466	RTF1	19.1609	19.4425	19.4827	19.6428	19.9	19.1322	18.1601	20.0371	19.514	19.2181	19.717	20.1647	19.5017	19.1239	19.2762	P53064	P53064	5	5	5	RNA polymerase-associated protein RTF1	RTF1	sp|P53064|RTF1_YEAST RNA polymerase-associated protein RTF1 OS=Saccharomyces cerevisiae (strain ATCC 204508 / S288c) OX=559292 GN=RTF1 PE=1 SV=2	1	5	5	5	0	4	0	2	4	4	1	4	3	0	3	3	1	5	1	0	4	0	2	4	4
467	RTS1	19.7224	20.0143	19.2899	26.0014	26.0832	25.6073	28.3653	26.099	25.9281	23.7048	23.1916	23.7724	18.5427	18.387	19.2085	P38903	P38903	32	32	32	Serine/threonine-protein phosphatase 2A 56 kDa regulatory subunit delta isoform	RTS1	sp|P38903|2A5D_YEAST Serine/threonine-protein phosphatase 2A 56 kDa regulatory subunit delta isoform OS=Saccharomyces cerevisiae (strain ATCC 204508 / S288c) OX=559292 GN=RTS1 PE=1 SV=2	1	32	32	32	0	1	0	24	26	24	30	26	20	16	18	17	2	2	1	0	1	0	24	26	24
468	RVB1	21.7779	21.1488	21.6935	23.6224	23.6854	23.0209	22.7275	23.4679	23.479	22.1304	21.6054	22.0355	23.9765	23.2787	22.9639	Q03940	Q03940	24	24	24	RuvB-like protein 1	RVB1	sp|Q03940|RUVB1_YEAST RuvB-like protein 1 OS=Saccharomyces cerevisiae (strain ATCC 204508 / S288c) OX=559292 GN=RVB1 PE=1 SV=1	1	24	24	24	5	7	6	17	20	18	17	18	13	7	9	10	20	16	15	5	7	6	17	20	18
469	RVB2	20.0748	20.056	21.146	22.9907	22.827	22.8567	22.2763	22.837	22.6269	20.0296	21.3615	19.2838	23.356	22.8554	22.6527	Q12464	Q12464	21	21	21	RuvB-like protein 2	RVB2	sp|Q12464|RUVB2_YEAST RuvB-like protein 2 OS=Saccharomyces cerevisiae (strain ATCC 204508 / S288c) OX=559292 GN=RVB2 PE=1 SV=1	1	21	21	21	0	1	2	14	16	14	13	11	10	1	4	1	17	12	13	0	1	2	14	16	14
470	SAC7	20.4423	19.6449	19.776	18.5134	20.3154	19.6025	19.5352	19.5689	19.3289	18.571	20.2968	19.9154	20.6222	20.5312	20.1239	P17121	P17121	11	11	11	GTPase-activating protein SAC7	SAC7	sp|P17121|SAC7_YEAST GTPase-activating protein SAC7 OS=Saccharomyces cerevisiae (strain ATCC 204508 / S288c) OX=559292 GN=SAC7 PE=1 SV=2	1	11	11	11	1	0	1	0	7	5	4	3	2	0	8	5	8	8	4	1	0	1	0	7	5
471	SAH1	21.3724	21.0353	19.6746	21.322	18.9642	20.7057	20.7656	18.3646	19.116	21.3069	20.479	20.1908	20.6397	20.9436	20.8545	P39954	P39954	9	9	9	Adenosylhomocysteinase	SAH1	sp|P39954|SAHH_YEAST Adenosylhomocysteinase OS=Saccharomyces cerevisiae (strain ATCC 204508 / S288c) OX=559292 GN=SAH1 PE=1 SV=1	1	9	9	9	4	3	1	5	1	5	6	1	1	3	5	4	3	4	4	4	3	1	5	1	5
472	SAM1	23.3939	22.4362	21.936	22.9373	21.5098	21.684	22.5068	22.2509	21.6759	22.5797	21.5624	22.325	21.6805	21.9458	22.1546	P10659;P19358	P10659;P19358	17;10	17;10	17;10	S-adenosylmethionine synthase 1;S-adenosylmethionine synthase 2	SAM1;SAM2	sp|P10659|METK1_YEAST S-adenosylmethionine synthase 1 OS=Saccharomyces cerevisiae (strain ATCC 204508 / S288c) OX=559292 GN=SAM1 PE=1 SV=2;sp|P19358|METK2_YEAST S-adenosylmethionine synthase 2 OS=Saccharomyces cerevisiae (strain ATCC 204508 / S288c) OX=559	2	17	17	17	8	5	6	10	3	8	11	5	4	6	3	6	4	8	5	8	5	6	10	3	8
473	SAM3	21.8897	20.8636	22.6084	20.5396	18.9331	18.4936	18.2189	22.2202	23.1213	19.1886	18.812	21.4036	19.3956	19.8932	19.8701	Q08986	Q08986	9	9	9	S-adenosylmethionine permease SAM3	SAM3	sp|Q08986|SAM3_YEAST S-adenosylmethionine permease SAM3 OS=Saccharomyces cerevisiae (strain ATCC 204508 / S288c) OX=559292 GN=SAM3 PE=1 SV=1	1	9	9	9	4	3	4	2	3	1	1	5	7	1	3	6	3	4	1	4	3	4	2	3	1
474	SAR1	21.1017	20.7016	20.9681	22.0745	20.0359	20.0277	21.0425	20.3672	19.717	20.2605	20.0514	20.5401	20.3806	20.5337	19.3978	P20606	P20606	6	6	6	Small COPII coat GTPase SAR1	SAR1	sp|P20606|SAR1_YEAST Small COPII coat GTPase SAR1 OS=Saccharomyces cerevisiae (strain ATCC 204508 / S288c) OX=559292 GN=SAR1 PE=1 SV=1	1	6	6	6	3	2	3	5	2	4	4	3	1	2	2	3	2	4	3	3	2	3	5	2	4
475	SAS10	19.5571	19.2652	20.2002	21.5451	20.6854	21.9169	21.4293	19.8585	20.6963	20.2752	19.8247	22.1748	19.4812	21.9833	21.517	Q12136	Q12136	11	11	11	Something about silencing protein 10	SAS10	sp|Q12136|SAS10_YEAST Something about silencing protein 10 OS=Saccharomyces cerevisiae (strain ATCC 204508 / S288c) OX=559292 GN=SAS10 PE=1 SV=1	1	11	11	11	0	2	3	3	6	9	4	4	6	2	5	6	4	7	7	0	2	3	3	6	9
476	SAS3	19.2584	19.3809	19.1473	20.4712	20.9759	20.5451	20.5711	21.0015	21.3856	20.7485	20.1628	18.6346	21.3564	20.8698	20.746	P34218	P34218	13	13	13	Histone acetyltransferase SAS3	SAS3	sp|P34218|SAS3_YEAST Histone acetyltransferase SAS3 OS=Saccharomyces cerevisiae (strain ATCC 204508 / S288c) OX=559292 GN=SAS3 PE=1 SV=1	1	13	13	13	0	0	0	4	10	6	5	7	1	0	5	2	7	6	6	0	0	0	4	10	6
477	SEC21	22.312	19.8469	21.4131	22.2849	21.253	21.5144	21.2154	22.0923	21.7881	20.7565	20.9466	21.028	21.2319	21.7896	21.8114	P32074	P32074	20	20	20	Coatomer subunit gamma	SEC21	sp|P32074|COPG_YEAST Coatomer subunit gamma OS=Saccharomyces cerevisiae (strain ATCC 204508 / S288c) OX=559292 GN=SEC21 PE=1 SV=2	1	20	20	20	8	1	3	11	10	11	7	9	6	4	3	4	7	10	6	8	1	3	11	10	11
478	SEC26	21.0847	20.1111	18.9146	21.6479	20.8354	20.3557	19.7046	21.0661	20.1068	19.4538	20.5555	19.9499	19.596	19.8921	17.4537	P41810	P41810	13	13	13	Coatomer subunit beta	SEC26	sp|P41810|COPB_YEAST Coatomer subunit beta OS=Saccharomyces cerevisiae (strain ATCC 204508 / S288c) OX=559292 GN=SEC26 PE=1 SV=2	1	13	13	13	5	1	0	10	7	6	7	3	2	1	2	4	3	2	2	5	1	0	10	7	6
479	SEC27	20.0268	20.0158	18.9488	20.3325	19.1934	19.7412	18.9187	19.9073	21.1234	19.6461	18.4225	19.1454	17.5335	19.6433	19.0424	P41811	P41811	8	8	8	Coatomer subunit beta	SEC27	sp|P41811|COPB2_YEAST Coatomer subunit beta OS=Saccharomyces cerevisiae (strain ATCC 204508 / S288c) OX=559292 GN=SEC27 PE=1 SV=1	1	8	8	8	3	2	1	4	3	3	4	1	0	3	1	1	2	4	0	3	2	1	4	3	3
480	SEC53	18.9852	20.4326	20.9662	20.5576	19.4158	20.397	20.304	20.2072	18.86	19.0918	19.7543	19.9637	21.1482	22.051	21.0137	P07283	P07283	12	12	12	Phosphomannomutase	SEC53	sp|P07283|PMM_YEAST Phosphomannomutase OS=Saccharomyces cerevisiae (strain ATCC 204508 / S288c) OX=559292 GN=SEC53 PE=1 SV=1	1	12	12	12	2	3	2	2	3	4	5	4	1	1	2	3	7	8	7	2	3	2	2	3	4
481	SEC61	22.2731	20.4988	20.244	21.8683	20.2696	21.8503	21.3873	21.7562	18.9797	22.6857	17.962	18.9012	20.4236	21.1321	19.5458	P32915	P32915	6	6	6	Protein transport protein SEC61	SEC61	sp|P32915|SC61A_YEAST Protein transport protein SEC61 OS=Saccharomyces cerevisiae (strain ATCC 204508 / S288c) OX=559292 GN=SEC61 PE=1 SV=1	1	6	6	6	3	1	0	3	3	3	2	3	0	2	2	1	2	4	0	3	1	0	3	3	3
482	SEC7	19.5017	20.1427	19.2213	20.9183	17.9465	19.8777	19.3354	20.1783	20.8813	19.7161	19.3227	19.9674	19.4555	20.1613	18.5156	P11075	P11075	15	15	15	Protein transport protein SEC7	SEC7	sp|P11075|SEC7_YEAST Protein transport protein SEC7 OS=Saccharomyces cerevisiae (strain ATCC 204508 / S288c) OX=559292 GN=SEC7 PE=1 SV=2	1	15	15	15	0	0	0	7	3	7	6	2	4	2	1	1	1	4	1	0	0	0	7	3	7
483	SEN1	20.065	19.0769	19.9799	20.9393	23.2508	23.5139	23.875	20.4837	19.771	20.2876	20.2252	21.268	21.8348	22.9658	22.8298	Q00416	Q00416	45	45	45	Helicase SEN1	SEN1	sp|Q00416|SEN1_YEAST Helicase SEN1 OS=Saccharomyces cerevisiae (strain ATCC 204508 / S288c) OX=559292 GN=SEN1 PE=1 SV=2	1	45	45	45	0	1	0	6	26	30	23	5	3	3	7	9	16	23	17	0	1	0	6	26	30
484	SET2	19.0543	18.9881	19.9177	20.634	21.6515	20.8036	18.5346	18.2456	19.0709	18.8678	20.3034	19.3333	20.0661	19.0378	19.0142	P46995	P46995	13	13	13	Histone-lysine N-methyltransferase, H3 lysine-36 specific	SET2	sp|P46995|SET2_YEAST Histone-lysine N-methyltransferase, H3 lysine-36 specific OS=Saccharomyces cerevisiae (strain ATCC 204508 / S288c) OX=559292 GN=SET2 PE=1 SV=2	1	13	13	13	2	2	1	4	9	5	2	1	2	2	3	2	2	5	3	2	2	1	4	9	5
485	SFC1	21.2208	19.8652	20.0026	21.5494	21.3277	20.8214	21.4921	21.7266	21.5698	22.6857	21.8672	22.556	19.5725	19.4266	18.8839	P33303	P33303	13	13	13	Succinate/fumarate mitochondrial transporter	SFC1	sp|P33303|SFC1_YEAST Succinate/fumarate mitochondrial transporter OS=Saccharomyces cerevisiae (strain ATCC 204508 / S288c) OX=559292 GN=SFC1 PE=1 SV=2	1	13	13	13	3	1	0	6	9	4	7	8	5	7	9	8	1	2	0	3	1	0	6	9	4
486	SGO1	19.7841	21.0278	20.2051	30.6616	30.2618	30.0885	31.584	30.5349	29.7884	29.7667	29.6245	29.2222	30.3294	29.536	30.0084	Q08490	Q08490	72	72	72	Shugoshin	SGO1	sp|Q08490|SGO1_YEAST Shugoshin OS=Saccharomyces cerevisiae (strain ATCC 204508 / S288c) OX=559292 GN=SGO1 PE=1 SV=1	1	72	72	72	9	2	4	50	51	56	56	48	56	46	50	54	52	56	65	9	2	4	50	51	56
487	SHM1	20.7807	20.1871	18.5539	20.9518	21.2452	21.664	22.505	20.3653	19.6097	20.3334	19.0247	19.8094	21.4528	22.1252	21.4994	P37292	P37292	14	14	14	Serine hydroxymethyltransferase, mitochondrial	SHM1	sp|P37292|GLYM_YEAST Serine hydroxymethyltransferase, mitochondrial OS=Saccharomyces cerevisiae (strain ATCC 204508 / S288c) OX=559292 GN=SHM1 PE=1 SV=2	1	14	14	14	6	1	1	9	8	7	12	3	1	4	1	3	8	9	5	6	1	1	9	8	7
488	SHY1	20.825	19	19.4203	20.0316	21.5099	21.1549	20.3367	18.2288	18.0629	18.5217	20.6555	18.0749	21.6122	21.3549	21.3408	P53266	P53266	10	10	10	Cytochrome oxidase assembly protein SHY1	SHY1	sp|P53266|SHY1_YEAST Cytochrome oxidase assembly protein SHY1 OS=Saccharomyces cerevisiae (strain ATCC 204508 / S288c) OX=559292 GN=SHY1 PE=1 SV=1	1	10	10	10	0	0	0	2	9	8	3	2	2	0	4	2	8	6	4	0	0	0	2	9	8
489	SIN3	19.2787	19.2059	19.4542	21.5006	21.3943	20.3928	21.0505	22.175	21.3881	20.5716	18.98	17.9207	21.0794	20.0213	18.2576	P22579	P22579	27	27	27	Transcriptional regulatory protein SIN3	SIN3	sp|P22579|SIN3_YEAST Transcriptional regulatory protein SIN3 OS=Saccharomyces cerevisiae (strain ATCC 204508 / S288c) OX=559292 GN=SIN3 PE=1 SV=2	1	27	27	27	0	0	0	9	19	12	7	19	8	2	4	1	14	8	1	0	0	0	9	19	12
490	SIR2	18.4676	20.2948	19.1027	19.6455	20.8589	20.4205	19.8839	19.9892	19.4578	20.2388	20.1528	19.5587	20.0375	20.6631	18.774	P06700	P06700	14	14	12	NAD-dependent histone deacetylase SIR2	SIR2	sp|P06700|SIR2_YEAST NAD-dependent histone deacetylase SIR2 OS=Saccharomyces cerevisiae (strain ATCC 204508 / S288c) OX=559292 GN=SIR2 PE=1 SV=1	1	14	14	12	0	0	0	2	8	9	3	0	0	0	4	3	8	6	2	0	0	0	2	8	9
491	SIR3	19.7569	18.3843	20.2709	19.9385	20.8454	20.4705	18.4327	20.6212	19.7341	19.0475	18.7678	19.0643	20.5345	20.0908	21.1475	P06701	P06701	11	11	11	Regulatory protein SIR3	SIR3	sp|P06701|SIR3_YEAST Regulatory protein SIR3 OS=Saccharomyces cerevisiae (strain ATCC 204508 / S288c) OX=559292 GN=SIR3 PE=1 SV=6	1	11	11	11	0	0	0	1	9	7	2	3	0	0	4	1	8	5	2	0	0	0	1	9	7
492	SLH1	19.2268	19.8331	19.1058	19.0444	20.0243	20.0399	20.4871	18.7663	19.7261	19.1017	20.125	19.0345	19.7221	19.1818	19.9327	P53327	P53327	16	16	16	Antiviral helicase SLH1	SLH1	sp|P53327|SLH1_YEAST Antiviral helicase SLH1 OS=Saccharomyces cerevisiae (strain ATCC 204508 / S288c) OX=559292 GN=SLH1 PE=1 SV=2	1	16	16	16	0	0	0	0	7	9	3	0	1	1	6	1	6	6	6	0	0	0	0	7	9
493	SMC1	20.2502	18.9357	19.6117	25.6167	24.8322	23.414	24.4282	25.8995	23.9495	22.6844	22.3171	18.6977	25.5611	22.7131	23.3416	P32908	P32908	58	58	58	Structural maintenance of chromosomes protein 1	SMC1	sp|P32908|SMC1_YEAST Structural maintenance of chromosomes protein 1 OS=Saccharomyces cerevisiae (strain ATCC 204508 / S288c) OX=559292 GN=SMC1 PE=1 SV=1	1	58	58	58	1	0	3	38	45	38	36	45	28	11	21	8	48	24	19	1	0	3	38	45	38
494	SMC2	18.9074	17.882	20.1783	25.1938	24.6411	23.8452	23.5933	25.0066	24.2343	23.5648	22.5296	21.6749	24.1236	23.1975	23.0257	P38989	P38989	54	54	53	Structural maintenance of chromosomes protein 2	SMC2	sp|P38989|SMC2_YEAST Structural maintenance of chromosomes protein 2 OS=Saccharomyces cerevisiae (strain ATCC 204508 / S288c) OX=559292 GN=SMC2 PE=1 SV=1	1	54	54	53	0	0	0	36	40	31	34	35	25	20	16	9	32	21	16	0	0	0	36	40	31
495	SMC3	19.1687	21.5587	19.9531	25.8947	25.2948	24.1575	24.0139	25.6344	24.5655	23.3508	22.7491	18.7351	25.7681	23.414	22.9535	P47037	P47037	67	67	67	Structural maintenance of chromosomes protein 3	SMC3	sp|P47037|SMC3_YEAST Structural maintenance of chromosomes protein 3 OS=Saccharomyces cerevisiae (strain ATCC 204508 / S288c) OX=559292 GN=SMC3 PE=1 SV=1	1	67	67	67	1	2	1	46	47	32	39	45	30	15	19	3	50	26	18	1	2	1	46	47	32
496	SMC4	19.0987	18.2949	20.3431	25.1457	24.281	22.8163	23.0941	24.3937	23.6412	21.5992	21.6046	18.9677	23.8897	22.1824	21.686	Q12267	Q12267	55	55	55	Structural maintenance of chromosomes protein 4	SMC4	sp|Q12267|SMC4_YEAST Structural maintenance of chromosomes protein 4 OS=Saccharomyces cerevisiae (strain ATCC 204508 / S288c) OX=559292 GN=SMC4 PE=1 SV=1	1	55	55	55	0	0	0	31	44	29	17	37	19	10	19	4	38	17	7	0	0	0	31	44	29
497	SNL1	19.3947	19.784	19.8055	20.7919	20.6473	21.2644	19.6195	18.7957	18.7623	19.1867	20.6628	20.3895	20.1452	20.6424	19.9829	P40548	P40548	3	3	3	HSP70 co-chaperone SNL1	SNL1	sp|P40548|SNL1_YEAST HSP70 co-chaperone SNL1 OS=Saccharomyces cerevisiae (strain ATCC 204508 / S288c) OX=559292 GN=SNL1 PE=1 SV=1	1	3	3	3	0	2	0	2	2	2	3	1	1	1	2	2	1	2	1	0	2	0	2	2	2
498	SNU13	24.3087	27.8651	27.5491	26.816	27.6548	28.2338	27.0003	28.2967	28.6079	27.2538	28.4	28.3503	27.7528	27.4126	27.9944	P39990	P39990	13	13	13	13 kDa ribonucleoprotein-associated protein	SNU13	sp|P39990|SNU13_YEAST 13 kDa ribonucleoprotein-associated protein OS=Saccharomyces cerevisiae (strain ATCC 204508 / S288c) OX=559292 GN=SNU13 PE=1 SV=1	1	13	13	13	3	8	8	5	9	8	6	9	9	5	10	8	9	8	12	3	8	8	5	9	8
499	SOF1	21.1356	20.6322	21.9657	22.4642	23.0112	23.1409	22.4738	22.5325	22.1859	22.3756	23.0692	23.1783	22.5333	23.2428	22.6139	P33750	P33750	21	21	21	Protein SOF1	SOF1	sp|P33750|DCA13_YEAST Protein SOF1 OS=Saccharomyces cerevisiae (strain ATCC 204508 / S288c) OX=559292 GN=SOF1 PE=1 SV=1	1	21	21	21	4	7	3	11	17	16	12	10	5	3	15	12	11	15	13	4	7	3	11	17	16
500	SPB1	21.1085	21.5466	20.5561	23.308	23.6664	23.7799	23.5438	22.2503	22.4062	23.5567	23.1008	22.7602	23.3685	23.027	23.6609	P25582	P25582	30	30	30	27S pre-rRNA (guanosine(2922)-2-O)-methyltransferase	SPB1	sp|P25582|SPB1_YEAST 27S pre-rRNA (guanosine(2922)-2-O)-methyltransferase OS=Saccharomyces cerevisiae (strain ATCC 204508 / S288c) OX=559292 GN=SPB1 PE=1 SV=2	1	30	30	30	7	2	3	12	20	22	21	7	7	13	14	16	17	20	13	7	2	3	12	20	22
501	SPB4	19.5272	20.3636	18.5455	21.6734	20.9508	21.7358	21.2993	20.6196	21.0301	20.9195	20.8845	20.1497	20.7591	21.2413	21.5687	P25808	P25808	18	18	18	ATP-dependent rRNA helicase SPB4	SPB4	sp|P25808|SPB4_YEAST ATP-dependent rRNA helicase SPB4 OS=Saccharomyces cerevisiae (strain ATCC 204508 / S288c) OX=559292 GN=SPB4 PE=1 SV=1	1	18	18	18	1	0	1	9	13	11	10	4	5	3	2	8	6	11	6	1	0	1	9	13	11
502	SPC105	19.5069	20.1316	19.7544	23.9611	23.0577	21.3973	20.0442	22.2479	21.5277	18.9667	19.222	18.8539	23.1988	19.6159	19.7336	P53148	P53148	31	31	31	Spindle pole body component SPC105	SPC105	sp|P53148|SP105_YEAST Spindle pole body component SPC105 OS=Saccharomyces cerevisiae (strain ATCC 204508 / S288c) OX=559292 GN=SPC105 PE=1 SV=1	1	31	31	31	0	0	0	22	23	10	8	11	4	1	1	0	15	5	1	0	0	0	22	23	10
503	SPC110	19.4276	19.8986	18.0383	24.0521	23.4866	20.7794	18.9285	21.9687	19.8852	19.2423	19.2597	18.3405	20.5583	18.5209	20.5526	P32380	P32380	32	32	32	Spindle pole body component 110	SPC110	sp|P32380|SP110_YEAST Spindle pole body component 110 OS=Saccharomyces cerevisiae (strain ATCC 204508 / S288c) OX=559292 GN=SPC110 PE=1 SV=1	1	32	32	32	0	0	1	21	29	14	0	18	5	0	1	1	12	2	0	0	0	1	21	29	14
504	SPC25	18.7879	18.286	19.6792	22.2628	21.9486	19.4892	20.2229	20.9088	19.8542	19.2912	17.6281	19.4823	21.4311	19.3572	19.9328	P40014	P40014	10	10	10	Kinetochore protein SPC25	SPC25	sp|P40014|SPC25_YEAST Kinetochore protein SPC25 OS=Saccharomyces cerevisiae (strain ATCC 204508 / S288c) OX=559292 GN=SPC25 PE=1 SV=1	1	10	10	10	0	0	0	7	9	5	6	5	3	1	0	0	5	2	0	0	0	0	7	9	5
505	SPT15	18.9914	18.922	20.0925	20.4457	21.9785	20.9337	20.1865	19.7452	19.4246	18.7375	19.8924	18.6387	20.5426	19.581	20.3037	P13393	P13393	8	8	8	TATA-box-binding protein	SPT15	sp|P13393|TBP_YEAST TATA-box-binding protein OS=Saccharomyces cerevisiae (strain ATCC 204508 / S288c) OX=559292 GN=SPT15 PE=1 SV=3	1	8	8	8	0	0	0	3	8	5	5	2	0	1	3	0	4	2	1	0	0	0	3	8	5
506	SPT16	20.4303	22.5705	20.4614	26.5489	27.5948	27.2495	27.182	26.9994	26.4142	24.6632	24.9794	25.7299	27.9371	27.7412	27.4112	P32558	P32558	92	92	92	FACT complex subunit SPT16	SPT16	sp|P32558|SPT16_YEAST FACT complex subunit SPT16 OS=Saccharomyces cerevisiae (strain ATCC 204508 / S288c) OX=559292 GN=SPT16 PE=1 SV=1	1	92	92	92	5	16	7	52	74	74	63	62	48	25	37	43	74	75	74	5	16	7	52	74	74
507	SPT5	22.3115	19.5855	21.9561	23.718	23.5304	22.5349	22.4513	22.9253	22.5934	22.856	21.7179	21.917	23.7947	22.5495	21.6583	P27692	P27692	33	33	33	Transcription elongation factor SPT5	SPT5	sp|P27692|SPT5_YEAST Transcription elongation factor SPT5 OS=Saccharomyces cerevisiae (strain ATCC 204508 / S288c) OX=559292 GN=SPT5 PE=1 SV=1	1	33	33	33	11	4	6	22	25	16	21	18	10	13	9	12	24	15	9	11	4	6	22	25	16
508	SPT6	20.7229	20.4385	19.4853	20.3784	22.7157	20.6766	19.9956	20.8252	20.3092	19.9203	17.3652	20.6216	21.6801	19.0614	19.3923	P23615	P23615	20	20	20	Transcription elongation factor SPT6	SPT6	sp|P23615|SPT6_YEAST Transcription elongation factor SPT6 OS=Saccharomyces cerevisiae (strain ATCC 204508 / S288c) OX=559292 GN=SPT6 PE=1 SV=1	1	20	20	20	0	0	0	4	16	8	3	9	2	0	2	0	14	2	2	0	0	0	4	16	8
509	SRO9	18.9509	19.7366	21.5766	21.2342	21.0865	21.9304	21.5251	21.3941	22.723	22.0666	21.806	22.9136	20.7341	21.4477	21.8574	P25567	P25567	14	14	14	RNA-binding protein SRO9	SRO9	sp|P25567|SRO9_YEAST RNA-binding protein SRO9 OS=Saccharomyces cerevisiae (strain ATCC 204508 / S288c) OX=559292 GN=SRO9 PE=1 SV=2	1	14	14	14	0	1	2	3	7	9	6	4	5	4	9	11	9	8	5	0	1	2	3	7	9
510	SRP40	21.4916	23.62	21.7384	21.4963	24.4209	24.251	23.5273	22.6283	22.3775	19.2268	24.8345	24.8827	23.2656	24.456	23.842	P32583	P32583	18	18	18	Suppressor protein SRP40	SRP40	sp|P32583|SRP40_YEAST Suppressor protein SRP40 OS=Saccharomyces cerevisiae (strain ATCC 204508 / S288c) OX=559292 GN=SRP40 PE=1 SV=2	1	18	18	18	2	12	9	2	13	13	8	10	7	1	16	15	11	15	16	2	12	9	2	13	13
511	SRP72	19.3868	20.5663	20.1061	19.8832	21.0828	21.2259	20.7285	20.7799	18.952	20.5679	20.1988	19.5787	21.5202	21.925	20.5213	P38688	P38688	14	14	14	Signal recognition particle subunit SRP72	SRP72	sp|P38688|SRP72_YEAST Signal recognition particle subunit SRP72 OS=Saccharomyces cerevisiae (strain ATCC 204508 / S288c) OX=559292 GN=SRP72 PE=1 SV=2	1	14	14	14	1	0	0	2	5	6	5	3	1	0	2	4	8	11	8	1	0	0	2	5	6
512	SSA1	25.8021	24.9131	24.7987	25.9123	24.6975	24.7178	25.6256	24.9999	25.2169	25.6547	24.5134	24.5648	24.5297	24.3946	24.8398	P10591	P10591	59	14	13	Heat shock protein SSA1	SSA1	sp|P10591|HSP71_YEAST Heat shock protein SSA1 OS=Saccharomyces cerevisiae (strain ATCC 204508 / S288c) OX=559292 GN=SSA1 PE=1 SV=4	1	59	14	13	41	39	39	43	46	45	46	43	45	40	43	43	43	44	42	12	9	7	13	11	9
513	SSA2	28.9157	27.7764	27.7365	29.2007	27.5818	27.6671	28.294	27.946	27.9242	29.2515	27.6101	27.7739	27.418	27.6031	27.6162	P10592	P10592	62	62	15	Heat shock protein SSA2	SSA2	sp|P10592|HSP72_YEAST Heat shock protein SSA2 OS=Saccharomyces cerevisiae (strain ATCC 204508 / S288c) OX=559292 GN=SSA2 PE=1 SV=3	1	62	62	15	39	37	40	43	48	46	45	46	45	41	42	45	44	44	45	39	37	40	43	48	46
514	SSB1	28.0871	27.1306	26.8261	28.4988	27.4384	27.25	28.1462	27.3866	27.0496	28.0552	27.0768	27.0953	27.3952	27.4836	27.5339	P11484	P11484	51	51	4	Heat shock protein SSB1	SSB1	sp|P11484|SSB1_YEAST Ribosome-associated molecular chaperone SSB1 OS=Saccharomyces cerevisiae (strain ATCC 204508 / S288c) OX=559292 GN=SSB1 PE=1 SV=3	1	51	51	4	33	32	27	32	36	40	38	33	34	32	34	29	36	38	41	33	32	27	32	36	40
515	SSB2	24.0172	22.015	20.14	23.4827	21.9829	22.4298	22.9878	21.9293	22.2428	23.0865	21.8909	22.5509	22.0835	22.2371	23.1417	P40150	P40150	50	3	3	Heat shock protein SSB2	SSB2	sp|P40150|SSB2_YEAST Ribosome-associated molecular chaperone SSB2 OS=Saccharomyces cerevisiae (strain ATCC 204508 / S288c) OX=559292 GN=SSB2 PE=1 SV=2	1	50	3	3	33	31	26	33	36	39	38	33	34	33	34	29	37	38	41	2	1	1	2	2	2
516	SSC1	28.2278	26.6344	26.6518	27.8686	25.7368	25.6421	26.9902	26.2008	26.3782	28.4554	26.6653	26.6909	25.3967	25.2219	25.7234	P0CS90;P39987	P0CS90	54;8	54;8	54;8	Heat shock protein SSC1, mitochondrial	SSC1	sp|P0CS90|HSP77_YEAST Heat shock protein SSC1, mitochondrial OS=Saccharomyces cerevisiae (strain ATCC 204508 / S288c) OX=559292 GN=SSC1 PE=1 SV=1	2	54	54	54	35	40	29	39	31	34	42	29	41	38	38	41	32	30	24	35	40	29	39	31	34
517	SSE1	24.6745	22.9523	22.1092	24.671	23.5788	23.2785	24.3302	23.9679	23.8644	24.4787	23.6463	23.5364	23.7659	23.5071	23.6153	P32589	P32589	33	33	28	Heat shock protein homolog SSE1	SSE1	sp|P32589|HSP7F_YEAST Heat shock protein homolog SSE1 OS=Saccharomyces cerevisiae (strain ATCC 204508 / S288c) OX=559292 GN=SSE1 PE=1 SV=4	1	33	33	28	20	6	4	23	16	15	24	16	11	16	14	13	18	14	12	20	6	4	23	16	15
518	SSF1	22.0233	22.0653	21.3708	23.1247	23.9546	24.5581	23.5022	23.4271	23.7073	23.0515	23.6417	23.7772	24.0603	24.3786	24.475	P38789	P38789	22	22	8	Ribosome biogenesis protein SSF1	SSF1	sp|P38789|SSF1_YEAST Ribosome biogenesis protein SSF1 OS=Saccharomyces cerevisiae (strain ATCC 204508 / S288c) OX=559292 GN=SSF1 PE=1 SV=1	1	22	22	8	5	5	7	11	16	17	13	13	9	11	15	14	15	15	15	5	5	7	11	16	17
519	SSF2	19.8131	20.8622	20.9188	19.9512	20.8429	21.0806	19.6023	19.4506	20.1187	20.0769	21.0911	18.3581	20.412	20.9296	21.0431	Q12153	Q12153	21	7	7	Ribosome biogenesis protein SSF2	SSF2	sp|Q12153|SSF2_YEAST Ribosome biogenesis protein SSF2 OS=Saccharomyces cerevisiae (strain ATCC 204508 / S288c) OX=559292 GN=SSF2 PE=1 SV=1	1	21	7	7	3	3	3	10	16	17	10	10	10	9	14	9	15	16	15	0	1	0	3	6	6
520	SSZ1	21.1405	20.248	20.8045	20.9283	20.7023	20.5071	21.2574	20.7267	19.2395	19.2802	19.2673	18.7593	19.6394	21.2114	20.788	P38788	P38788	13	13	13	Ribosome-associated complex subunit SSZ1	SSZ1	sp|P38788|SSZ1_YEAST Ribosome-associated complex subunit SSZ1 OS=Saccharomyces cerevisiae (strain ATCC 204508 / S288c) OX=559292 GN=SSZ1 PE=1 SV=2	1	13	13	13	3	1	3	4	6	6	7	5	1	0	5	1	3	7	6	3	1	3	4	6	6
521	STE2	21.8479	19.8973	20.3998	19.5555	19.1178	18.934	16.871	18.9289	20.5535	19.6949	18.1015	19.8319	19.0731	17.8682	20.2609	D6VTK4	D6VTK4	4	4	4	Pheromone alpha factor receptor	STE2	sp|D6VTK4|STE2_YEAST Pheromone alpha factor receptor OS=Saccharomyces cerevisiae (strain ATCC 204508 / S288c) OX=559292 GN=STE2 PE=1 SV=2	1	4	4	4	3	2	2	1	1	2	0	0	0	2	1	2	0	0	0	3	2	2	1	1	2
522	STH1	20.0678	18.9732	19.4566	24.1466	23.9526	22.7557	22.693	23.9	23.2401	19.7943	20.2002	19.6869	23.8961	22.3851	21.7603	P32597	P32597	45	45	45	Nuclear protein STH1/NPS1	STH1	sp|P32597|STH1_YEAST Nuclear protein STH1/NPS1 OS=Saccharomyces cerevisiae (strain ATCC 204508 / S288c) OX=559292 GN=STH1 PE=1 SV=1	1	45	45	45	0	2	1	22	34	18	19	26	14	1	5	0	33	16	9	0	2	1	22	34	18
523	STM1	21.4421	21.6079	19.749	21.2523	21.1871	20.6962	21.7504	22.1288	22.2749	19.8939	21.752	21.4159	21.372	21.1148	21.6349	P39015	P39015	11	11	11	Suppressor protein STM1	STM1	sp|P39015|STM1_YEAST Suppressor protein STM1 OS=Saccharomyces cerevisiae (strain ATCC 204508 / S288c) OX=559292 GN=STM1 PE=1 SV=3	1	11	11	11	3	5	2	5	5	6	6	5	5	1	7	4	6	6	4	3	5	2	5	5	6
524	STT4	19.3976	18.6466	19.7665	19.1975	20.5067	21.3629	20.8545	19.0049	18.6569	18.023	19.8301	19.7862	20.5974	21.4096	20.4393	P37297	P37297	21	21	21	Phosphatidylinositol 4-kinase STT4	STT4	sp|P37297|STT4_YEAST Phosphatidylinositol 4-kinase STT4 OS=Saccharomyces cerevisiae (strain ATCC 204508 / S288c) OX=559292 GN=STT4 PE=1 SV=1	1	21	21	21	0	1	1	2	11	10	9	1	1	0	5	6	9	13	6	0	1	1	2	11	10
525	STU1	19.4526	19.3421	18.8053	24.8971	24.5259	22.2644	17.6076	23.1938	21.9088	19.1664	18.6621	19.4118	20.7174	18.3075	19.871	P38198	P38198	46	46	46	Protein STU1	STU1	sp|P38198|STU1_YEAST Protein STU1 OS=Saccharomyces cerevisiae (strain ATCC 204508 / S288c) OX=559292 GN=STU1 PE=1 SV=1	1	46	46	46	0	0	0	33	32	19	0	20	9	3	2	1	4	0	0	0	0	0	33	32	19
526	STU2	20.4002	18.5712	19.4436	23.8514	22.0916	20.7056	17.3437	21.8141	20.8282	17.4876	18.8408	19.2703	19.9171	19.0357	19.071	P46675	P46675	23	23	23	Protein STU2	STU2	sp|P46675|STU2_YEAST Protein STU2 OS=Saccharomyces cerevisiae (strain ATCC 204508 / S288c) OX=559292 GN=STU2 PE=1 SV=1	1	23	23	23	0	0	0	16	12	7	1	11	6	0	0	0	4	1	0	0	0	0	16	12	7
527	SUI2	21.3311	19.0139	23.207	22.3014	22.5159	24.3124	22.2921	18.3098	21.5974	22.2557	21.6779	22.0669	22.4068	22.8696	22.1564	P20459	P20459	19	19	19	Eukaryotic translation initiation factor 2 subunit alpha	SUI2	sp|P20459|IF2A_YEAST Eukaryotic translation initiation factor 2 subunit alpha OS=Saccharomyces cerevisiae (strain ATCC 204508 / S288c) OX=559292 GN=SUI2 PE=1 SV=1	1	19	19	19	4	3	8	9	11	15	12	2	7	6	5	10	7	9	9	4	3	8	9	11	15
528	SUI3	23.2093	23.1229	24.7374	23.6754	24.4973	25.5094	23.6612	22.665	23.4135	23.4522	23.1828	23.4539	23.5923	24.3122	24.7791	P09064	P09064	25	25	25	Eukaryotic translation initiation factor 2 subunit beta	SUI3	sp|P09064|IF2B_YEAST Eukaryotic translation initiation factor 2 subunit beta OS=Saccharomyces cerevisiae (strain ATCC 204508 / S288c) OX=559292 GN=SUI3 PE=1 SV=2	1	25	25	25	6	6	14	13	19	22	13	12	7	9	14	14	16	21	19	6	6	14	13	19	22
529	SUM1	18.3481	19.4448	20.3454	22.1582	23.0236	22.0457	21.2199	22.7547	21.5913	19.4245	19.8878	19.5657	23.3867	21.8325	21.45	P46676	P46676	26	26	26	Suppressor of mar1-1 protein	SUM1	sp|P46676|SUM1_YEAST Suppressor of mar1-1 protein OS=Saccharomyces cerevisiae (strain ATCC 204508 / S288c) OX=559292 GN=SUM1 PE=1 SV=2	1	26	26	26	2	0	0	10	18	15	8	17	6	1	4	0	22	16	7	2	0	0	10	18	15
530	SUP35	21.0104	20.4742	19.1918	21.6211	18.6938	20.0258	26.1278	24.158	23.5378	19.7595	18.6204	19.8477	21.3778	20.6731	20.8553	P05453	P05453	38	38	38	Eukaryotic peptide chain release factor GTP-binding subunit	SUP35	sp|P05453|ERF3_YEAST Eukaryotic peptide chain release factor GTP-binding subunit OS=Saccharomyces cerevisiae (strain ATCC 204508 / S288c) OX=559292 GN=SUP35 PE=1 SV=1	1	38	38	38	6	1	0	10	1	6	31	19	10	1	1	1	8	6	2	6	1	0	10	1	6
531	SUV3	18.8304	19.3326	20.0328	18.9606	19.5472	19.5006	19.6137	18.6225	18.7919	19.5413	19.0331	18.3182	18.2499	19.1215	18.3794	P32580	P32580	10	10	10	ATP-dependent RNA helicase SUV3, mitochondrial	SUV3	sp|P32580|SUV3_YEAST ATP-dependent RNA helicase SUV3, mitochondrial OS=Saccharomyces cerevisiae (strain ATCC 204508 / S288c) OX=559292 GN=SUV3 PE=1 SV=2	1	10	10	10	1	0	0	2	4	3	5	0	0	0	0	0	2	4	0	1	0	0	2	4	3
532	SWC4	20.3747	20.3483	20.0916	20.3442	20.3347	19.6187	18.9229	19.5586	18.7938	19.411	19.1501	18.1182	20.4192	19.6189	18.7483	P53201	P53201	9	9	9	SWR1-complex protein 4	SWC4	sp|P53201|SWC4_YEAST SWR1-complex protein 4 OS=Saccharomyces cerevisiae (strain ATCC 204508 / S288c) OX=559292 GN=SWC4 PE=1 SV=1	1	9	9	9	0	0	0	4	6	2	4	3	1	0	1	1	5	1	3	0	0	0	4	6	2
533	TAF14	19.5644	20.1558	20.1053	20.5702	20.5225	20.3172	19.6538	20.5727	20.5731	18.3059	18.9857	19.8972	21.418	20.284	21.0001	P35189	P35189	6	6	6	Transcription initiation factor TFIID subunit 14	TAF14	sp|P35189|TAF14_YEAST Transcription initiation factor TFIID subunit 14 OS=Saccharomyces cerevisiae (strain ATCC 204508 / S288c) OX=559292 GN=TAF14 PE=1 SV=1	1	6	6	6	0	0	1	4	3	3	3	3	3	1	2	3	3	3	3	0	0	1	4	3	3
534	TAT1	20.2681	20.6387	21.5569	21.7332	18.6986	18.67	19.5051	22.3629	22.2419	19.568	19.2319	20.7843	18.8866	19.7025	19.7719	P38085	P38085	6	6	6	Valine/tyrosine/tryptophan amino-acid permease 1	TAT1	sp|P38085|TAT1_YEAST Valine/tyrosine/tryptophan amino-acid permease 1 OS=Saccharomyces cerevisiae (strain ATCC 204508 / S288c) OX=559292 GN=TAT1 PE=1 SV=1	1	6	6	6	2	2	2	0	2	1	1	4	4	1	2	2	2	2	2	2	2	2	0	2	1
535	TCB3	21.6507	18.6769	20.3194	21.3171	21.1692	21.8338	21.6824	21.4981	20.5002	19.9823	21.4783	20.9668	20.9344	21.6161	21.6917	Q03640	Q03640	27	27	27	Tricalbin-3	TCB3	sp|Q03640|TCB3_YEAST Tricalbin-3 OS=Saccharomyces cerevisiae (strain ATCC 204508 / S288c) OX=559292 GN=TCB3 PE=1 SV=1	1	27	27	27	3	0	1	7	14	18	11	9	3	0	11	9	10	12	8	3	0	1	7	14	18
536	TCP1	22.1834	21.7897	21.6197	21.3113	20.4065	20.6265	20.4496	18.2683	18.2696	19.8868	20.2481	20.9416	21.257	20.6781	21.0006	P12612	P12612	16	16	16	T-complex protein 1 subunit alpha	TCP1	sp|P12612|TCPA_YEAST T-complex protein 1 subunit alpha OS=Saccharomyces cerevisiae (strain ATCC 204508 / S288c) OX=559292 GN=TCP1 PE=1 SV=2	1	16	16	16	6	7	4	4	6	6	7	3	0	2	5	6	5	8	4	6	7	4	4	6	6
537	TDH1	21.4655	17.8638	20.3336	21.8487	21.1034	20.929	22.128	21.3631	20.7521	20.1361	17.4877	20.1288	19.8986	20.5672	19.5047	P00360	P00360	28	12	12	Glyceraldehyde-3-phosphate dehydrogenase 1	TDH1	sp|P00360|G3P1_YEAST Glyceraldehyde-3-phosphate dehydrogenase 1 OS=Saccharomyces cerevisiae (strain ATCC 204508 / S288c) OX=559292 GN=TDH1 PE=1 SV=3	1	28	12	12	18	16	12	20	16	18	21	15	17	11	12	14	17	18	16	6	2	1	8	5	5
538	TDH2	22.3292	23.1428	22.3321	22.7107	22.0408	22.336	22.1743	22.792	22.8737	22.2813	22.0784	21.6276	21.9781	21.7596	22.7174	P00358	P00358	37	7	6	Glyceraldehyde-3-phosphate dehydrogenase 2	TDH2	sp|P00358|G3P2_YEAST Glyceraldehyde-3-phosphate dehydrogenase 2 OS=Saccharomyces cerevisiae (strain ATCC 204508 / S288c) OX=559292 GN=TDH2 PE=1 SV=3	1	37	7	6	27	30	25	28	27	30	28	25	28	25	26	25	31	32	31	5	5	4	5	6	7
539	TDH3	28.5066	28.494	27.9702	28.6339	27.5293	27.7248	27.9633	27.8995	28.2142	28.0963	27.5653	27.3187	27.6917	27.9282	27.5248	P00359	P00359	44	44	13	Glyceraldehyde-3-phosphate dehydrogenase 3	TDH3	sp|P00359|G3P3_YEAST Glyceraldehyde-3-phosphate dehydrogenase 3 OS=Saccharomyces cerevisiae (strain ATCC 204508 / S288c) OX=559292 GN=TDH3 PE=1 SV=3	1	44	44	13	33	35	30	32	31	35	32	30	32	30	30	31	36	38	35	33	35	30	32	31	35
540	TEF1	29.18	28.8272	28.9853	29.3538	28.1911	28.4412	28.5159	28.4728	28.6584	28.8625	28.4717	28.3538	28.539	29.0165	28.7338	P02994	P02994	47	47	47	Elongation factor 1-alpha	TEF1	sp|P02994|EF1A_YEAST Elongation factor 1-alpha OS=Saccharomyces cerevisiae (strain ATCC 204508 / S288c) OX=559292 GN=TEF1 PE=1 SV=1	1	47	47	47	30	32	32	32	32	33	31	26	32	29	32	34	30	37	39	30	32	32	32	32	33
541	TEF4	22.0775	21.824	22.0992	21.3011	21.3192	21.5748	21.4265	22.0254	21.8038	21.4886	21.8915	21.1213	21.821	21.4921	22.1502	P36008	P36008	16	16	15	Elongation factor 1-gamma 2	TEF4	sp|P36008|EF1G2_YEAST Elongation factor 1-gamma 2 OS=Saccharomyces cerevisiae (strain ATCC 204508 / S288c) OX=559292 GN=TEF4 PE=1 SV=1	1	16	16	15	9	6	4	8	6	6	7	6	3	7	6	3	6	10	8	9	6	4	8	6	6
542	TIF1	23.8686	22.65	21.5245	23.1419	21.9831	21.8462	22.7344	22.5045	21.8767	23.8255	22.7694	22.8746	22.1863	22.751	22.8026	P10081	P10081	16	16	16	ATP-dependent RNA helicase eIF4A	TIF1	sp|P10081|IF4A_YEAST ATP-dependent RNA helicase eIF4A OS=Saccharomyces cerevisiae (strain ATCC 204508 / S288c) OX=559292 GN=TIF1 PE=1 SV=3	1	16	16	16	10	7	4	8	8	12	10	11	7	9	10	9	10	12	8	10	7	4	8	8	12
543	TIF34	21.0265	21.4242	19.409	21.08	20.8408	21.4688	21.0066	20.7233	19.123	18.7198	20.9337	20.4365	20.5409	21.2196	20.5441	P40217	P40217	13	13	13	Eukaryotic translation initiation factor 3 subunit I	TIF34	sp|P40217|EIF3I_YEAST Eukaryotic translation initiation factor 3 subunit I OS=Saccharomyces cerevisiae (strain ATCC 204508 / S288c) OX=559292 GN=TIF34 PE=1 SV=1	1	13	13	13	4	0	1	8	6	7	9	4	1	1	2	3	3	5	4	4	0	1	8	6	7
544	TIF35	20.3597	19.7958	19.3937	19.6274	19.5695	20.1444	19.6959	19.9765	19.1879	19.1815	18.6348	19.0636	19.2476	19.1543	20.5555	Q04067	Q04067	6	6	6	Eukaryotic translation initiation factor 3 subunit G	TIF35	sp|Q04067|EIF3G_YEAST Eukaryotic translation initiation factor 3 subunit G OS=Saccharomyces cerevisiae (strain ATCC 204508 / S288c) OX=559292 GN=TIF35 PE=1 SV=1	1	6	6	6	1	0	0	3	4	4	4	1	0	0	2	1	3	3	3	1	0	0	3	4	4
545	TIF6	23.4268	22.7302	22.5703	24.1363	24.1258	24.4718	24.5003	23.7614	23.4201	24.3463	23.6957	24.5182	24.0514	24.7985	24.4269	Q12522	Q12522	10	10	10	Eukaryotic translation initiation factor 6	TIF6	sp|Q12522|IF6_YEAST Eukaryotic translation initiation factor 6 OS=Saccharomyces cerevisiae (strain ATCC 204508 / S288c) OX=559292 GN=TIF6 PE=1 SV=1	1	10	10	10	3	4	3	3	7	8	4	6	5	3	6	6	5	6	6	3	4	3	3	7	8
546	TMA19	20.7966	20.0417	19.9769	19.7166	19.424	18.8053	19.4701	19.7184	19.7184	19.4546	19.6186	18.0085	19.4042	20.4545	20.0873	P35691	P35691	5	5	5	Translationally-controlled tumor protein homolog	TMA19	sp|P35691|TCTP_YEAST Translationally-controlled tumor protein homolog OS=Saccharomyces cerevisiae (strain ATCC 204508 / S288c) OX=559292 GN=TMA19 PE=1 SV=1	1	5	5	5	1	0	0	3	4	2	3	2	1	0	2	1	3	4	2	1	0	0	3	4	2
547	TMA64	19.5647	19.9393	20.2528	19.0711	21.6961	22.8688	20.4049	17.7855	19.3286	19.0056	19.1093	19.3606	20.598	22.0773	21.2243	Q04600	Q04600	15	15	15	Translation machinery-associated protein 64	TMA64	sp|Q04600|TMA64_YEAST Translation machinery-associated protein 64 OS=Saccharomyces cerevisiae (strain ATCC 204508 / S288c) OX=559292 GN=TMA64 PE=1 SV=1	1	15	15	15	0	2	4	1	8	11	4	1	0	0	2	2	8	12	10	0	2	4	1	8	11
548	TOD6	19.5429	19.0028	19.5153	21.5814	20.2938	20.3453	20.682	17.7061	20.2127	21.214	17.7099	18.5595	19.5631	20.6156	20.4271	P34219	P34219	8	7	7	Transcriptional regulatory protein TOD6	TOD6	sp|P34219|TOD6_YEAST Transcriptional regulatory protein TOD6 OS=Saccharomyces cerevisiae (strain ATCC 204508 / S288c) OX=559292 GN=TOD6 PE=1 SV=1	1	8	7	7	1	0	0	7	3	2	6	1	0	2	2	2	3	3	5	1	0	0	7	3	2
549	TOP1	19.8765	20.3651	18.3643	20.7737	21.1073	20.5952	20.3676	21.0362	18.8471	19.7712	19.2851	18.7027	21.7587	20.1427	20.4715	P04786	P04786	17	17	17	DNA topoisomerase 1	TOP1	sp|P04786|TOP1_YEAST DNA topoisomerase 1 OS=Saccharomyces cerevisiae (strain ATCC 204508 / S288c) OX=559292 GN=TOP1 PE=1 SV=2	1	17	17	17	0	0	0	3	11	11	6	8	1	0	2	1	12	5	4	0	0	0	3	11	11
550	TOP2	18.8974	19.2965	20.2616	26.0817	27.2618	26.4442	27.774	27.5064	26.1557	24.729	25.5464	24.572	27.5294	26.9459	26.7556	P06786	P06786	97	97	97	DNA topoisomerase 2	TOP2	sp|P06786|TOP2_YEAST DNA topoisomerase 2 OS=Saccharomyces cerevisiae (strain ATCC 204508 / S288c) OX=559292 GN=TOP2 PE=1 SV=2	1	97	97	97	5	5	3	53	70	64	65	63	47	31	53	38	71	71	62	5	5	3	53	70	64
551	TPD3	19.7596	19.3034	19.0597	25.5816	25.7696	25.772	27.5654	25.9095	25.7867	24.1888	23.318	23.6056	18.5106	19.2375	18.3454	P31383	P31383	36	36	36	Protein phosphatase PP2A regulatory subunit A	TPD3	sp|P31383|2AAA_YEAST Protein phosphatase PP2A regulatory subunit A OS=Saccharomyces cerevisiae (strain ATCC 204508 / S288c) OX=559292 GN=TPD3 PE=1 SV=3	1	36	36	36	0	0	0	25	27	24	31	26	19	12	9	12	0	2	1	0	0	0	25	27	24
552	TPI1	22.0061	20.9388	20.7714	20.9782	20.3788	20.6397	20.8947	21.2193	20.5843	21.1472	21.1293	20.7053	20.8128	21.0594	21.1023	P00942	P00942	9	9	9	Triosephosphate isomerase	TPI1	sp|P00942|TPIS_YEAST Triosephosphate isomerase OS=Saccharomyces cerevisiae (strain ATCC 204508 / S288c) OX=559292 GN=TPI1 PE=1 SV=2	1	9	9	9	3	2	3	5	7	6	2	3	3	3	7	2	4	7	4	3	2	3	5	7	6
553	TRA1	19.4193	19.8128	19.8116	21.5265	22.2694	20.9715	20.7927	21.6152	20.3979	19.9698	20.3731	17.8979	21.4999	21.2645	21.4047	P38811	P38811	43	43	42	Transcription-associated protein 1	TRA1	sp|P38811|TRA1_YEAST Transcription-associated protein 1 OS=Saccharomyces cerevisiae (strain ATCC 204508 / S288c) OX=559292 GN=TRA1 PE=1 SV=1	1	43	43	42	0	1	1	9	25	17	11	13	5	0	6	2	19	12	10	0	1	1	9	25	17
554	TRI1	20.0091	19.4953	19.0034	20.182	20.6884	19.7705	19.3782	19.3525	19.5484	20.0285	19.7347	19.086	19.4543	19.4522	18.4842	Q05024	Q05024	10	10	10	Protein TRI1	TRI1	sp|Q05024|TRI1_YEAST Protein TRI1 OS=Saccharomyces cerevisiae (strain ATCC 204508 / S288c) OX=559292 GN=TRI1 PE=1 SV=1	1	10	10	10	0	1	0	4	7	8	3	0	0	1	2	3	3	4	2	0	1	0	4	7	8
555	TRM1	20.5265	19.2203	19.9489	21.32	20.4661	20.48	21.2204	21.2599	19.7251	19.0805	21.217	21.4644	20.63	21.1052	20.6903	P15565-2;P15565	P15565-2;P15565	10;10	10;10	10;10	tRNA (guanine(26)-N(2))-dimethyltransferase, mitochondrial	TRM1	sp|P15565-2|TRM1_YEAST Isoform 2 of tRNA (guanine(26)-N(2))-dimethyltransferase, mitochondrial OS=Saccharomyces cerevisiae (strain ATCC 204508 / S288c) OX=559292 GN=TRM1;sp|P15565|TRM1_YEAST tRNA (guanine(26)-N(2))-dimethyltransferase, mitochondrial OS=Sac	2	10	10	10	3	0	0	5	5	4	5	6	0	5	5	3	7	3	4	3	0	0	5	5	4
556	TSA1	20.5911	20.9382	20.0158	20.9071	20.3667	19.1917	20.1064	19.7176	20.2188	20.1616	20.5322	20.2848	20.4342	20.0399	20.3192	P34760	P34760	8	8	8	Peroxiredoxin TSA1	TSA1	sp|P34760|TSA1_YEAST Peroxiredoxin TSA1 OS=Saccharomyces cerevisiae (strain ATCC 204508 / S288c) OX=559292 GN=TSA1 PE=1 SV=3	1	8	8	8	4	1	0	4	4	6	5	1	3	2	3	2	2	3	3	4	1	0	4	4	6
557	TSC13	22.536	22.0004	22.7728	21.9286	21.875	22.0709	22.0572	22.3002	22.2226	21.6532	21.6203	21.8757	22.1121	22.3694	22.4602	Q99190	Q99190	12	12	12	Very-long-chain enoyl-CoA reductase	TSC13	sp|Q99190|TECR_YEAST Very-long-chain enoyl-CoA reductase OS=Saccharomyces cerevisiae (strain ATCC 204508 / S288c) OX=559292 GN=TSC13 PE=1 SV=1	1	12	12	12	6	4	8	6	8	10	6	8	5	4	6	12	11	12	6	6	4	8	6	8	10
558	TUB1	24.3207	24.4531	24.1295	24.3023	23.434	23.6275	23.1746	24.1998	24.2428	23.5818	22.9485	22.7304	23.1821	23.4911	23.8482	P09733	P09733	20	20	13	Tubulin alpha-1 chain	TUB1	sp|P09733|TBA1_YEAST Tubulin alpha-1 chain OS=Saccharomyces cerevisiae (strain ATCC 204508 / S288c) OX=559292 GN=TUB1 PE=1 SV=2	1	20	20	13	16	10	6	16	15	11	14	14	12	9	9	8	11	14	8	16	10	6	16	15	11
559	TUB2	24.682	24.6968	24.0486	25.2874	24.4791	24.2316	23.9143	24.822	24.7981	24.2235	23.2515	23.6597	23.1981	23.4732	24.1234	P02557	P02557	18	18	18	Tubulin beta chain	TUB2	sp|P02557|TBB_YEAST Tubulin beta chain OS=Saccharomyces cerevisiae (strain ATCC 204508 / S288c) OX=559292 GN=TUB2 PE=1 SV=2	1	18	18	18	14	9	11	15	16	14	14	14	15	9	10	8	10	13	8	14	9	11	15	16	14
560	TUB3	21.7615	20.9191	18.3612	21.9369	20.4432	21.0896	20.8211	21.2417	20.9654	21.2644	20.3942	20.8776	20.2353	21.2249	20.7826	P09734	P09734	14	7	7	Tubulin alpha-3 chain	TUB3	sp|P09734|TBA3_YEAST Tubulin alpha-3 chain OS=Saccharomyces cerevisiae (strain ATCC 204508 / S288c) OX=559292 GN=TUB3 PE=1 SV=1	1	14	7	7	9	6	5	11	10	8	10	8	8	8	9	9	8	9	5	3	2	2	4	3	2
561	TY1B-ER1	20.1896	19.5004	19.1928	20.6898	20.2603	20.6885	18.6738	19.9506	20.1263	20.1358	19.84	21.9047	20.5174	21.279	21.6949	Q03612;Q03434;Q12273	Q03612;Q03434;Q12273	93;92;90	3;3;3	0;0;0	Transposon Ty1-ER1 Gag-Pol polyprotein;Capsid protein;Ty1 protease;Integrase;Reverse transcriptase/ribonuclease H;Transposon Ty1-ML2 Gag-Pol polyprotein;Capsid protein;Ty1 protease;Integrase;Reverse transcriptase/ribonuclease H;Transposon Ty1-OL Gag-Pol polyprotein;Capsid protein;Ty1 protease;Integrase;Reverse transcriptase/ribonuclease H	TY1B-ER1;TY1B-ML2;TY1B-OL	sp|Q03612|YE11B_YEAST Transposon Ty1-ER1 Gag-Pol polyprotein OS=Saccharomyces cerevisiae (strain ATCC 204508 / S288c) OX=559292 GN=TY1B-ER1 PE=3 SV=1;sp|Q03434|YM12B_YEAST Transposon Ty1-ML2 Gag-Pol polyprotein OS=Saccharomyces cerevisiae (strain ATCC 2045	3	93	3	0	31	33	19	52	68	71	60	56	37	34	61	58	76	74	70	0	1	1	0	2	2
562	TY1B-JR2	19.5202	19.0992	18.897	18.4719	20.1535	20.2521	19.4982	20.5928	20.166	19.9992	19.838	17.96	20.5382	19.6705	20.1866	P47100	P47100	88	3	0	Transposon Ty1-JR2 Gag-Pol polyprotein;Capsid protein;Ty1 protease;Integrase;Reverse transcriptase/ribonuclease H	TY1B-JR2	sp|P47100|YJ12B_YEAST Transposon Ty1-JR2 Gag-Pol polyprotein OS=Saccharomyces cerevisiae (strain ATCC 204508 / S288c) OX=559292 GN=TY1B-JR2 PE=3 SV=3	1	88	3	0	30	31	16	47	67	65	58	55	33	30	62	56	72	69	68	0	0	0	1	2	2
563	TY1B-PR1	19.116	19.9082	20.9238	22.2789	21.0411	21.4457	21.9812	21.6213	21.1351	18.9777	21.5281	21.4305	21.6955	22.3513	22.1719	P0C2I9;P0CX58;P0CX57;O74302;P47099	P0C2I9	94;22;22;22;21	8;3;3;3;2	0;0;0;0;0	Transposon Ty1-PR1 Gag-Pol polyprotein;Capsid protein;Ty1 protease;Integrase;Reverse transcriptase/ribonuclease H	TY1B-PR1	sp|P0C2I9|YP12B_YEAST Transposon Ty1-PR1 Gag-Pol polyprotein OS=Saccharomyces cerevisiae (strain ATCC 204508 / S288c) OX=559292 GN=TY1B-PR1 PE=3 SV=1	5	94	8	0	32	33	19	52	69	72	62	55	36	35	62	60	76	75	72	1	2	2	3	5	7
564	TY1B-PR2	25.4946	24.5398	23.5176	26.4326	26.067	26.2244	26.2213	26.0838	25.6606	25.7075	25.6948	25.987	26.7493	26.6102	26.4933	P0C2J0	P0C2J0	94	94	1	Transposon Ty1-PR2 Gag-Pol polyprotein;Capsid protein;Ty1 protease;Integrase;Reverse transcriptase/ribonuclease H	TY1B-PR2	sp|P0C2J0|YP13B_YEAST Transposon Ty1-PR2 Gag-Pol polyprotein OS=Saccharomyces cerevisiae (strain ATCC 204508 / S288c) OX=559292 GN=TY1B-PR2 PE=3 SV=1	1	94	94	1	32	31	17	52	69	69	62	55	36	35	63	56	74	72	70	32	31	17	52	69	69
565	TY2B-GR2	19.3827	18.9093	20.2747	21.1027	20.4835	20.123	22.2394	19.8634	19.7994	20.3609	20.273	18.8174	20.8621	20.0605	19.0996	P0CX64;P0CX63;Q03494;P0C2J3;Q12501;Q12472;Q12491;Q99303;Q12439;Q03483;P25383;P0CX62;P0CX61;Q12392;Q12293;Q12260;P0C2J4	P0CX64;P0CX63;Q03494;P0C2J3;Q12501;Q12472;Q12491	43;43;39;39;38;38;34;4;4;4;4;4;4;3;3;3;3	20;20;17;17;16;18;14;4;4;4;4;4;4;3;3;3;3	1;1;1;1;1;0;0;0;0;0;0;0;0;0;0;0;0	Transposon Ty2-GR2 Gag-Pol polyprotein;Capsid protein;Ty2 protease;Integrase;Reverse transcriptase/ribonuclease H;Transposon Ty2-F Gag-Pol polyprotein;Capsid protein;Ty2 protease;Integrase;Reverse transcriptase/ribonuclease H;Transposon Ty2-DR2 Gag-Pol polyprotein;Capsid protein;Ty2 protease;Integrase;Reverse transcriptase/ribonuclease H;Transposon Ty2-LR1 Gag-Pol polyprotein;Capsid protein;Ty2 p…	TY2B-GR2;TY2B-F;TY2B-DR2;TY2B-LR1;TY2B-OR2;TY2B-DR1;TY2B-B	sp|P0CX64|YG22B_YEAST Transposon Ty2-GR2 Gag-Pol polyprotein OS=Saccharomyces cerevisiae (strain ATCC 204508 / S288c) OX=559292 GN=TY2B-GR2 PE=3 SV=1;sp|P0CX63|YF21B_YEAST Transposon Ty2-F Gag-Pol polyprotein OS=Saccharomyces cerevisiae (strain ATCC 204508	17	43	20	1	9	5	6	20	27	22	30	18	10	8	16	13	27	23	17	1	1	0	7	9	5
566	TYW1	19.2571	18.8482	18.9035	19.0318	19.6086	19.7688	19.2012	19.2362	19.5405	19.5994	19.7535	19.8183	19.4563	19.4093	20.2206	Q08960	Q08960	5	5	5	S-adenosyl-L-methionine-dependent tRNA 4-demethylwyosine synthase	TYW1	sp|Q08960|TYW1_YEAST S-adenosyl-L-methionine-dependent tRNA 4-demethylwyosine synthase OS=Saccharomyces cerevisiae (strain ATCC 204508 / S288c) OX=559292 GN=TYW1 PE=1 SV=1	1	5	5	5	0	0	0	1	4	4	1	3	1	0	4	4	4	3	3	0	0	0	1	4	4
567	UBA4	24.5852	29.4659	28.5316	23.1746	27.4401	25.5876	25.4286	27.1641	27.3724	24.9326	26.2278	25.3133	28.3217	25.4134	26.0601	P38820	P38820	35	35	35	Adenylyltransferase and sulfurtransferase UBA4;Adenylyltransferase UBA4;Sulfurtransferase UBA4	UBA4	sp|P38820|UBA4_YEAST Adenylyltransferase and sulfurtransferase UBA4 OS=Saccharomyces cerevisiae (strain ATCC 204508 / S288c) OX=559292 GN=UBA4 PE=1 SV=1	1	35	35	35	13	34	27	10	30	24	19	26	30	13	28	22	29	23	24	13	34	27	10	30	24
568	UBP3	20.1007	18.7711	20.0164	17.8402	19.5907	19.9528	19.2551	19.3913	18.3648	19.0222	19.9074	19.5157	19.7574	20.5682	20.2148	Q01477	Q01477	10	10	10	Ubiquitin carboxyl-terminal hydrolase 3	UBP3	sp|Q01477|UBP3_YEAST Ubiquitin carboxyl-terminal hydrolase 3 OS=Saccharomyces cerevisiae (strain ATCC 204508 / S288c) OX=559292 GN=UBP3 PE=1 SV=1	1	10	10	10	0	0	0	0	5	4	3	3	0	0	4	3	4	5	3	0	0	0	0	5	4
569	UME1	19.8579	18.6196	19.5673	20.7913	20.9913	20.2619	18.8757	21.4589	20.6201	19.469	18.9717	18.8317	20.3245	20.3337	18.5849	Q03010	Q03010	11	11	11	Transcriptional regulatory protein UME1	UME1	sp|Q03010|UME1_YEAST Transcriptional regulatory protein UME1 OS=Saccharomyces cerevisiae (strain ATCC 204508 / S288c) OX=559292 GN=UME1 PE=1 SV=1	1	11	11	11	0	0	0	3	8	5	1	6	4	0	0	0	6	2	0	0	0	0	3	8	5
570	UPF3	19.4398	18.7148	19.2114	21.3741	20.8702	21.8613	20.5844	20.39	18.8952	18.1347	20.4331	22.0845	20.885	21.6819	21.7324	P48412	P48412	12	12	12	Nonsense-mediated mRNA decay protein 3	UPF3	sp|P48412|UPF3_YEAST Nonsense-mediated mRNA decay protein 3 OS=Saccharomyces cerevisiae (strain ATCC 204508 / S288c) OX=559292 GN=UPF3 PE=1 SV=1	1	12	12	12	0	0	0	3	5	9	5	1	0	0	5	6	6	10	6	0	0	0	3	5	9
571	URA2	24.0952	23.7957	23.2199	22.654	22.4981	22.4994	23.1159	23.2554	22.6109	23.9258	23.3393	23.6549	23.5824	23.6726	23.7887	P07259	P07259	53	53	51	Protein URA2;Glutamine-dependent carbamoyl-phosphate synthase;Aspartate carbamoyltransferase	URA2	sp|P07259|PYR1_YEAST Protein URA2 OS=Saccharomyces cerevisiae (strain ATCC 204508 / S288c) OX=559292 GN=URA2 PE=1 SV=5	1	53	53	51	23	16	12	19	23	24	23	19	11	19	28	24	30	35	22	23	16	12	19	23	24
572	URB1	25.1576	26.5563	25.7142	25.042	26.2522	25.8612	25.8226	26.2553	26.055	25.7151	27.0141	26.651	26.1825	26.3536	26.2224	P34241	P34241	94	94	94	Nucleolar pre-ribosomal-associated protein 1	URB1	sp|P34241|URB1_YEAST Nucleolar pre-ribosomal-associated protein 1 OS=Saccharomyces cerevisiae (strain ATCC 204508 / S288c) OX=559292 GN=URB1 PE=1 SV=2	1	94	94	94	36	51	40	49	63	61	60	58	41	40	70	59	67	64	63	36	51	40	49	63	61
573	URB2	24.5803	25.7854	25.2227	24.7693	25.6431	25.221	25.389	25.6867	25.2128	25.5902	26.4137	26.1371	25.5845	25.4764	25.326	P47108	P47108	58	58	58	Nucleolar pre-ribosomal-associated protein 2	URB2	sp|P47108|URB2_YEAST Nucleolar pre-ribosomal-associated protein 2 OS=Saccharomyces cerevisiae (strain ATCC 204508 / S288c) OX=559292 GN=URB2 PE=1 SV=1	1	58	58	58	21	28	19	28	44	38	35	35	29	24	47	38	42	41	32	21	28	19	28	44	38
574	UTP10	23.4451	24.7418	24.2745	24.5479	25.3063	25.6236	24.6229	24.811	24.7601	25.138	25.4114	25.6357	24.8095	25.5371	25.2694	P42945	P42945	82	82	82	U3 small nucleolar RNA-associated protein 10	UTP10	sp|P42945|UTP10_YEAST U3 small nucleolar RNA-associated protein 10 OS=Saccharomyces cerevisiae (strain ATCC 204508 / S288c) OX=559292 GN=UTP10 PE=1 SV=1	1	82	82	82	15	22	18	33	63	63	41	48	27	32	55	48	47	57	44	15	22	18	33	63	63
575	UTP11	18.3168	19.9577	19.8249	19.5617	21.06	20.8425	20.4461	19.9521	19.0744	17.5734	20.5391	20.9352	20.6787	20.7749	19.5817	P34247	P34247	8	8	8	U3 small nucleolar RNA-associated protein 11	UTP11	sp|P34247|UTP11_YEAST U3 small nucleolar RNA-associated protein 11 OS=Saccharomyces cerevisiae (strain ATCC 204508 / S288c) OX=559292 GN=UTP11 PE=1 SV=2	1	8	8	8	1	2	2	4	5	6	5	3	3	3	4	6	5	6	3	1	2	2	4	5	6
576	UTP13	19.2687	22.4837	22.427	22.2747	23.1511	23.4645	22.5889	22.5424	21.8065	21.2738	22.989	23.1035	22.526	23.0663	23.1094	Q05946	Q05946	24	24	24	U3 small nucleolar RNA-associated protein 13	UTP13	sp|Q05946|UTP13_YEAST U3 small nucleolar RNA-associated protein 13 OS=Saccharomyces cerevisiae (strain ATCC 204508 / S288c) OX=559292 GN=UTP13 PE=1 SV=1	1	24	24	24	0	8	7	7	16	17	14	9	8	4	13	11	13	17	11	0	8	7	7	16	17
577	UTP14	18.6122	18.4628	19.0999	19.8569	19.5246	20.203	19.1292	19.2715	20.2486	19.4226	20.2566	20.056	19.968	20.1572	20.397	Q04500	Q04500	11	11	11	U3 small nucleolar RNA-associated protein 14	UTP14	sp|Q04500|UTP14_YEAST U3 small nucleolar RNA-associated protein 14 OS=Saccharomyces cerevisiae (strain ATCC 204508 / S288c) OX=559292 GN=UTP14 PE=1 SV=1	1	11	11	11	0	1	1	4	6	6	6	2	2	0	3	5	2	6	2	0	1	1	4	6	6
578	UTP15	18.9274	22.9312	22.8934	22.4675	23.6652	23.9847	22.8002	22.7375	23.0349	20.9125	23.4306	23.4722	22.9563	23.7263	23.7855	Q04305	Q04305	26	26	26	U3 small nucleolar RNA-associated protein 15	UTP15	sp|Q04305|UTP15_YEAST U3 small nucleolar RNA-associated protein 15 OS=Saccharomyces cerevisiae (strain ATCC 204508 / S288c) OX=559292 GN=UTP15 PE=1 SV=1	1	26	26	26	0	12	10	8	20	21	12	11	11	5	17	17	17	19	16	0	12	10	8	20	21
579	UTP18	19.3451	22.0777	21.9305	21.5654	22.8409	22.9067	21.9205	21.9669	21.4987	21.9377	23.0464	23.1437	22.1734	22.9103	23.4124	P40362	P40362	12	12	12	U3 small nucleolar RNA-associated protein 18	UTP18	sp|P40362|UTP18_YEAST U3 small nucleolar RNA-associated protein 18 OS=Saccharomyces cerevisiae (strain ATCC 204508 / S288c) OX=559292 GN=UTP18 PE=1 SV=1	1	12	12	12	2	2	4	5	10	8	8	9	4	4	6	7	11	9	6	2	2	4	5	10	8
580	UTP20	19.4525	20.0821	20.4455	21.5731	22.8366	23.5107	22.7934	21.659	21.5128	20.5055	22.4523	22.2214	22.6544	22.8181	23.0431	P35194	P35194	57	57	57	U3 small nucleolar RNA-associated protein 20	UTP20	sp|P35194|UTP20_YEAST U3 small nucleolar RNA-associated protein 20 OS=Saccharomyces cerevisiae (strain ATCC 204508 / S288c) OX=559292 GN=UTP20 PE=1 SV=3	1	57	57	57	1	2	1	4	32	34	21	9	6	5	24	16	23	29	20	1	2	1	4	32	34
581	UTP21	20.1325	18.1469	21.1812	20.4808	21.4465	21.7892	20.6259	19.1377	20.797	19.3583	20.8509	21.2815	20.8465	22.0692	21.2625	Q06078	Q06078	18	18	18	U3 small nucleolar RNA-associated protein 21	UTP21	sp|Q06078|UTP21_YEAST U3 small nucleolar RNA-associated protein 21 OS=Saccharomyces cerevisiae (strain ATCC 204508 / S288c) OX=559292 GN=UTP21 PE=1 SV=1	1	18	18	18	1	1	2	2	6	17	3	2	3	1	2	5	3	12	10	1	1	2	2	6	17
582	UTP22	23.7662	24.928	24.8483	24.5397	25.7217	25.8096	25.5564	24.8758	24.9932	24.3396	25.4327	25.427	25.4621	25.8557	25.6956	P53254	P53254	72	72	72	U3 small nucleolar RNA-associated protein 22	UTP22	sp|P53254|UTP22_YEAST U3 small nucleolar RNA-associated protein 22 OS=Saccharomyces cerevisiae (strain ATCC 204508 / S288c) OX=559292 GN=UTP22 PE=1 SV=1	1	72	72	72	14	20	25	28	50	51	41	35	31	12	42	36	46	50	49	14	20	25	28	50	51
583	UTP23	19.8616	22.1944	19.6514	21.4192	23.2222	23.2242	22.5548	22.1651	21.628	22.3207	22.9682	22.8154	22.9518	23.2574	23.0193	Q12339	Q12339	15	15	15	rRNA-processing protein UTP23	UTP23	sp|Q12339|UTP23_YEAST rRNA-processing protein UTP23 OS=Saccharomyces cerevisiae (strain ATCC 204508 / S288c) OX=559292 GN=UTP23 PE=1 SV=1	1	15	15	15	1	5	2	3	12	12	9	10	6	5	13	11	11	12	8	1	5	2	3	12	12
584	UTP4	21.5034	22.9487	22.8968	23.0595	23.6498	23.993	23.0624	22.9002	22.9927	22.7496	23.0719	23.5962	22.6957	23.6077	23.4511	Q06679	Q06679	35	35	35	U3 small nucleolar RNA-associated protein 4	UTP4	sp|Q06679|UTP4_YEAST U3 small nucleolar RNA-associated protein 4 OS=Saccharomyces cerevisiae (strain ATCC 204508 / S288c) OX=559292 GN=UTP4 PE=1 SV=1	1	35	35	35	7	10	8	14	31	29	15	14	9	10	20	22	15	28	15	7	10	8	14	31	29
585	UTP5	18.8706	21.4288	21.8345	20.8249	22.3608	22.381	21.0192	21.5159	21.5262	20.4817	21.3701	22.2339	21.5616	22.1135	22.2172	Q04177	Q04177	15	15	15	U3 small nucleolar RNA-associated protein 5	UTP5	sp|Q04177|UTP5_YEAST U3 small nucleolar RNA-associated protein 5 OS=Saccharomyces cerevisiae (strain ATCC 204508 / S288c) OX=559292 GN=UTP5 PE=1 SV=1	1	15	15	15	0	4	2	4	10	10	6	4	5	2	4	5	8	8	8	0	4	2	4	10	10
586	UTP6	20.355	20.9032	21.4446	20.9813	22.5563	23.0825	21.9998	22.0154	21.9087	21.0728	22.179	22.2294	21.6697	22.8904	21.9439	Q02354	Q02354	26	26	26	U3 small nucleolar RNA-associated protein 6	UTP6	sp|Q02354|UTP6_YEAST U3 small nucleolar RNA-associated protein 6 OS=Saccharomyces cerevisiae (strain ATCC 204508 / S288c) OX=559292 GN=UTP6 PE=1 SV=2	1	26	26	26	3	7	4	7	18	19	11	13	7	4	12	11	10	16	12	3	7	4	7	18	19
587	UTP7	19.2329	22.4171	22.2696	22.6227	23.4727	23.3762	23.32	22.9486	22.5498	21.8564	22.9916	23.468	22.9417	23.6281	23.8218	P40055;REV__P69850	P40055	19;1	19;1	19;1	U3 small nucleolar RNA-associated protein 7	UTP7	sp|P40055|UTP7_YEAST U3 small nucleolar RNA-associated protein 7 OS=Saccharomyces cerevisiae (strain ATCC 204508 / S288c) OX=559292 GN=UTP7 PE=1 SV=1	2	19	19	19	0	5	4	4	14	13	10	10	9	4	13	13	13	16	16	0	5	4	4	14	13
588	UTP8	21.2728	21.8146	22.0394	22.3924	23.0025	23.3594	22.5536	22.6419	22.1791	22.3571	22.4391	22.7869	22.163	23.2947	22.3943	P53276	P53276	23	23	23	U3 small nucleolar RNA-associated protein 8	UTP8	sp|P53276|UTP8_YEAST U3 small nucleolar RNA-associated protein 8 OS=Saccharomyces cerevisiae (strain ATCC 204508 / S288c) OX=559292 GN=UTP8 PE=1 SV=1	1	23	23	23	4	7	5	12	16	19	13	11	8	5	9	12	13	20	10	4	7	5	12	16	19
589	UTP9	19.8314	21.892	20.8823	21.6557	23.1523	23.5193	22.0138	22.3913	21.8871	21.0361	22.3812	22.3512	22.2066	22.4586	22.1222	P38882	P38882	19	19	19	U3 small nucleolar RNA-associated protein 9	UTP9	sp|P38882|UTP9_YEAST U3 small nucleolar RNA-associated protein 9 OS=Saccharomyces cerevisiae (strain ATCC 204508 / S288c) OX=559292 GN=UTP9 PE=1 SV=1	1	19	19	19	2	4	2	10	15	16	11	9	7	4	9	10	11	15	5	2	4	2	10	15	16
590	VMA1	22.729	22.3349	22.077	22.5731	21.5728	21.3525	21.5591	21.5326	19.1801	21.9278	19.8327	21.5107	21.4493	21.2503	21.0925	P17255	P17255	25	25	25	V-type proton ATPase catalytic subunit A;Endonuclease PI-SceI	VMA1	sp|P17255|VATA_YEAST V-type proton ATPase catalytic subunit A OS=Saccharomyces cerevisiae (strain ATCC 204508 / S288c) OX=559292 GN=VMA1 PE=1 SV=3	1	25	25	25	14	4	5	16	8	12	14	7	2	6	7	3	7	8	5	14	4	5	16	8	12
591	VMA2	25.6854	25.8828	25.4388	25.9404	25.2843	25.4667	25.5029	25.6056	25.7323	25.3099	24.7475	25.0404	24.8782	24.8082	25.358	P16140	P16140	43	43	43	V-type proton ATPase subunit B	VMA2	sp|P16140|VATB_YEAST V-type proton ATPase subunit B OS=Saccharomyces cerevisiae (strain ATCC 204508 / S288c) OX=559292 GN=VMA2 PE=1 SV=2	1	43	43	43	29	25	24	32	33	33	32	29	28	20	31	25	31	33	28	29	25	24	32	33	33
592	VMA6	19.4039	19.5436	21.1407	19.91	20.2579	20.2479	18.0095	18.5768	19.6508	20.0592	19.9045	19.9617	20.5537	19.6353	20.783	P32366	P32366	4	4	4	V-type proton ATPase subunit d	VMA6	sp|P32366|VA0D_YEAST V-type proton ATPase subunit d OS=Saccharomyces cerevisiae (strain ATCC 204508 / S288c) OX=559292 GN=VMA6 PE=1 SV=2	1	4	4	4	1	1	2	1	2	3	0	1	1	0	0	2	2	4	2	1	1	2	1	2	3
593	VPH1	22.3512	20.343	18.4609	21.0094	20.601	21.1112	21.2368	18.2258	19.9791	17.9903	19.1283	21.0821	21.0415	21.3525	21.4105	P32563	P32563	15	15	15	V-type proton ATPase subunit a, vacuolar isoform	VPH1	sp|P32563|VPH1_YEAST V-type proton ATPase subunit a, vacuolar isoform OS=Saccharomyces cerevisiae (strain ATCC 204508 / S288c) OX=559292 GN=VPH1 PE=1 SV=3	1	15	15	15	7	1	0	6	7	9	7	3	1	0	2	5	8	9	3	7	1	0	6	7	9
594	VPS1	21.0728	19.0615	19.6672	21.6006	20.7486	20.753	20.7929	21.441	21.499	19.3904	20.4331	20.322	20.856	21.0627	20.1552	P21576	P21576	14	14	14	Vacuolar protein sorting-associated protein 1	VPS1	sp|P21576|VPS1_YEAST Vacuolar protein sorting-associated protein 1 OS=Saccharomyces cerevisiae (strain ATCC 204508 / S288c) OX=559292 GN=VPS1 PE=1 SV=2	1	14	14	14	6	3	0	8	9	7	7	8	7	1	5	2	6	7	3	6	3	0	8	9	7
595	VTC4	23.1146	19.3784	19.7232	22.5587	21.0314	20.4335	20.5207	20.4959	19.0581	20.5551	18.4419	18.0983	20.9383	20.9337	21.0955	P47075	P47075	12	12	12	Vacuolar transporter chaperone 4	VTC4	sp|P47075|VTC4_YEAST Vacuolar transporter chaperone 4 OS=Saccharomyces cerevisiae (strain ATCC 204508 / S288c) OX=559292 GN=VTC4 PE=1 SV=2	1	12	12	12	8	1	0	8	4	6	5	1	0	1	1	1	8	6	2	8	1	0	8	4	6
596	XRN1	18.9612	20.6463	19.9362	20.0121	19.9693	20.4679	20.4256	19.1744	20.2286	18.4597	20.0445	20.1757	20.3299	20.1307	20.2599	P22147	P22147	17	17	17	5-3 exoribonuclease 1	XRN1	sp|P22147|XRN1_YEAST 5-3 exoribonuclease 1 OS=Saccharomyces cerevisiae (strain ATCC 204508 / S288c) OX=559292 GN=XRN1 PE=1 SV=1	1	17	17	17	1	0	0	2	6	8	7	2	1	1	4	6	6	6	5	1	0	0	2	6	8
597	YCG1	20.0396	19.0878	19.1833	24.9137	24.0162	23.3306	23.506	24.4831	23.8393	23.1436	21.9884	21.9014	23.741	22.7751	22.4005	Q06680	Q06680	42	42	42	Condensin complex subunit 3	YCG1	sp|Q06680|CND3_YEAST Condensin complex subunit 3 OS=Saccharomyces cerevisiae (strain ATCC 204508 / S288c) OX=559292 GN=YCG1 PE=1 SV=2	1	42	42	42	0	0	0	29	30	25	25	28	17	14	9	11	24	16	12	0	0	0	29	30	25
598	YCS4	19.6447	19.6825	19.2244	23.1938	23.0386	21.685	21.3274	23.2603	22.3042	19.6348	19.1209	18.6531	22.0744	21.0153	20.1763	Q06156	Q06156	28	28	28	Condensin complex subunit 1	YCS4	sp|Q06156|CND1_YEAST Condensin complex subunit 1 OS=Saccharomyces cerevisiae (strain ATCC 204508 / S288c) OX=559292 GN=YCS4 PE=1 SV=1	1	28	28	28	0	0	0	18	21	11	9	17	13	2	2	1	19	8	4	0	0	0	18	21	11
599	YDJ1	24.4044	24.0329	24.1106	24.2402	22.9809	23.7327	24.2403	23.9478	23.8107	24.5698	23.5	24.1348	23.9421	24.0271	23.8408	P25491	P25491	21	21	21	Mitochondrial protein import protein MAS5	YDJ1	sp|P25491|MAS5_YEAST Mitochondrial protein import protein MAS5 OS=Saccharomyces cerevisiae (strain ATCC 204508 / S288c) OX=559292 GN=YDJ1 PE=1 SV=1	1	21	21	21	13	11	13	15	13	13	15	15	10	10	15	12	15	17	14	13	11	13	15	13	13
600	YEF3	25.3691	25.2839	24.7685	25.4299	24.7776	24.582	24.8306	24.8175	25.049	25.247	24.5161	24.3027	24.6145	24.9434	24.9936	P16521	P16521	52	52	43	Elongation factor 3A	YEF3	sp|P16521|EF3A_YEAST Elongation factor 3A OS=Saccharomyces cerevisiae (strain ATCC 204508 / S288c) OX=559292 GN=YEF3 PE=1 SV=4	1	52	52	43	25	23	19	27	36	31	31	32	23	21	24	25	30	33	25	25	23	19	27	36	31
601	YER077C	19.6911	19.3963	18.9155	20.3236	21.2199	21.8062	21.261	20.5546	19.2899	19.5069	20.7603	21.152	21.5326	21.972	21.4218	P40050	P40050	16	16	16	Uncharacterized protein YER077C	YER077C	sp|P40050|MRX1_YEAST MIOREX complex component 1 OS=Saccharomyces cerevisiae (strain ATCC 204508 / S288c) OX=559292 GN=MRX1 PE=1 SV=1	1	16	16	16	1	1	0	2	10	10	8	5	0	2	11	6	11	13	8	1	1	0	2	10	10
602	YGR283C	21.9845	23.388	21.5129	22.4185	23.1008	22.7323	22.6448	22.93	22.1081	22.9292	24.2101	23.3716	22.9212	23.0208	22.6298	P53336	P53336	20	20	20	Putative methyltransferase YGR283C	YGR283C	sp|P53336|YG5X_YEAST Putative methyltransferase YGR283C OS=Saccharomyces cerevisiae (strain ATCC 204508 / S288c) OX=559292 GN=YGR283C PE=1 SV=1	1	20	20	20	4	11	5	7	13	12	9	9	6	7	18	10	12	11	10	4	11	5	7	13	12
603	YHB1	23.2812	22.5099	22.8485	23.3572	22.2897	22.3755	22.2542	22.5141	21.8084	21.9182	22.021	22.0852	22.1951	22.4142	22.2099	P39676	P39676	13	13	13	Flavohemoprotein	YHB1	sp|P39676|FHP_YEAST Flavohemoprotein OS=Saccharomyces cerevisiae (strain ATCC 204508 / S288c) OX=559292 GN=YHB1 PE=1 SV=2	1	13	13	13	10	8	8	12	9	12	12	7	6	9	8	7	7	11	5	10	8	8	12	9	12
604	YHM2	24.8813	24.0599	24.0612	24.5365	24.5698	24.6505	24.5111	24.8306	24.0197	23.131	23.6214	23.9444	25.2087	24.8124	24.8	Q04013	Q04013	20	20	20	Citrate/oxoglutarate carrier protein	YHM2	sp|Q04013|YHM2_YEAST Citrate/oxoglutarate carrier protein OS=Saccharomyces cerevisiae (strain ATCC 204508 / S288c) OX=559292 GN=YHM2 PE=1 SV=1	1	20	20	20	8	12	11	7	16	15	13	15	11	4	13	11	17	15	12	8	12	11	7	16	15
605	YHR020W	21.3397	19.6878	21.4753	21.102	19.623	20.1044	20.9325	19.7295	20.0939	19.8033	19.5216	20.0934	20.2132	20.6901	19.5101	P38708	P38708	17	17	17	Putative proline--tRNA ligase YHR020W	YHR020W	sp|P38708|YHI0_YEAST Putative proline--tRNA ligase YHR020W OS=Saccharomyces cerevisiae (strain ATCC 204508 / S288c) OX=559292 GN=YHR020W PE=1 SV=1	1	17	17	17	8	1	4	10	3	5	9	2	2	2	3	3	6	11	2	8	1	4	10	3	5
606	YHR127W	20.4535	19.9833	19.5895	20.323	21.238	21.0021	21.1898	20.0739	19.8635	19.8272	19.074	20.3137	21.0559	21.4329	19.0979	P38833	P38833	7	7	7	Uncharacterized protein YHR127W	YHR127W	sp|P38833|YHS7_YEAST Uncharacterized protein YHR127W OS=Saccharomyces cerevisiae (strain ATCC 204508 / S288c) OX=559292 GN=YHR127W PE=1 SV=1	1	7	7	7	2	0	0	3	5	5	6	5	2	0	2	3	4	6	1	2	0	0	3	5	5
607	YKL077W	21.3177	20.798	20.8952	21.3866	21.1254	21.5856	21.3318	20.318	19.405	20.7098	20.9321	19.4748	21.2964	21.7563	21.9967	P36081	P36081	11	11	11	Uncharacterized protein YKL077W	YKL077W	sp|P36081|YKH7_YEAST Uncharacterized protein YKL077W OS=Saccharomyces cerevisiae (strain ATCC 204508 / S288c) OX=559292 GN=YKL077W PE=1 SV=1	1	11	11	11	4	3	2	4	5	9	5	2	0	3	4	1	5	7	6	4	3	2	4	5	9
608	YLR455W	18.4563	18.401	18.8394	19.4053	21.7772	20.8382	19.4002	20.6221	19.8065	18.3805	20.878	18.1885	21.6678	20.7934	20.5033	Q06188	Q06188	11	11	11	PWWP domain-containing protein YLR455W	YLR455W	sp|Q06188|YL455_YEAST PWWP domain-containing protein YLR455W OS=Saccharomyces cerevisiae (strain ATCC 204508 / S288c) OX=559292 GN=YLR455W PE=1 SV=1	1	11	11	11	0	0	0	2	8	7	2	3	1	0	4	2	8	6	2	0	0	0	2	8	7
609	YME2	19.5113	20.1175	21.2839	20.0589	20.109	20.1186	20.9193	20.6198	19.2894	19.3334	20.0101	20.1467	20.6889	20.4076	20.702	P32843	P32843	18	18	18	Mitochondrial escape protein 2	YME2	sp|P32843|YME2_YEAST Mitochondrial escape protein 2 OS=Saccharomyces cerevisiae (strain ATCC 204508 / S288c) OX=559292 GN=YME2 PE=1 SV=1	1	18	18	18	1	0	0	5	8	6	9	4	2	0	2	3	8	6	4	1	0	0	5	8	6
610	YML6	19.4831	19.2157	20.3357	20.1047	20.5488	20.9907	18.0227	20.411	20.1444	18.4418	18.2951	20.0782	20.4181	20.4816	20.6783	P51998	P51998	7	7	7	54S ribosomal protein YmL6, mitochondrial	YML6	sp|P51998|RL4P_YEAST 54S ribosomal protein YmL6, mitochondrial OS=Saccharomyces cerevisiae (strain ATCC 204508 / S288c) OX=559292 GN=YML6 PE=1 SV=1	1	7	7	7	0	0	0	2	5	5	2	2	0	2	2	3	6	5	4	0	0	0	2	5	5
611	YNG1	20.1943	18.2174	18.7969	19.5406	20.9982	20.4142	20.7761	21.2115	18.0976	18.4541	18.5663	20.1875	21.7654	20.3652	19.9515	Q08465	Q08465	7	7	7	Protein YNG1	YNG1	sp|Q08465|YNG1_YEAST Protein YNG1 OS=Saccharomyces cerevisiae (strain ATCC 204508 / S288c) OX=559292 GN=YNG1 PE=1 SV=1	1	7	7	7	0	0	0	1	4	6	2	3	0	0	1	2	5	6	4	0	0	0	1	4	6
612	YPL150W	19.6306	19.5023	19.7257	19.6883	19.9776	19.3329	19.3417	17.9892	20.3436	19.4164	19.2688	19.4737	19.5187	20.1581	20.4274	Q12152	Q12152	14	14	14	Putative serine/threonine-protein kinase YPL150W	YPL150W	sp|Q12152|YP150_YEAST Putative serine/threonine-protein kinase YPL150W OS=Saccharomyces cerevisiae (strain ATCC 204508 / S288c) OX=559292 GN=YPL150W PE=1 SV=1	1	14	14	14	0	0	0	0	4	4	2	0	0	2	0	2	2	7	6	0	0	0	0	4	4
613	YPP1	19.6702	18.3305	20.6808	18.9955	19.8888	20.0441	19.776	19.0036	19.4938	19.127	18.2688	18.5191	20.3208	20.3926	19.9197	P46951	P46951	14	14	14	Cargo-transport protein YPP1	YPP1	sp|P46951|YPP1_YEAST Cargo-transport protein YPP1 OS=Saccharomyces cerevisiae (strain ATCC 204508 / S288c) OX=559292 GN=YPP1 PE=1 SV=1	1	14	14	14	0	0	0	4	6	6	7	1	0	0	4	1	6	6	5	0	0	0	4	6	6
614	YRA1	24.1377	23.8804	24.237	24.3697	24.5066	24.6425	25.3289	24.4564	24.4734	24.3876	24.2787	24.8688	24.6394	25.2414	24.6834	Q12159	Q12159	13	13	13	RNA annealing protein YRA1	YRA1	sp|Q12159|YRA1_YEAST RNA annealing protein YRA1 OS=Saccharomyces cerevisiae (strain ATCC 204508 / S288c) OX=559292 GN=YRA1 PE=1 SV=2	1	13	13	13	8	11	8	10	8	11	10	9	9	8	9	9	9	11	11	8	11	8	10	8	11
615	YSP2	18.814	19.4702	19.1566	20.4701	20.4445	21.5647	20.4173	18.4834	18.6232	18.5177	20.286	19.775	21.111	21.7188	22.182	Q06681	Q06681	23	23	23	GRAM domain-containing protein YSP2	YSP2	sp|Q06681|YSP2_YEAST Membrane-anchored lipid-binding protein YSP2 OS=Saccharomyces cerevisiae (strain ATCC 204508 / S288c) OX=559292 GN=YSP2 PE=1 SV=1	1	23	23	23	0	0	1	0	7	14	10	0	0	0	6	3	12	12	10	0	0	1	0	7	14
616	YTA7	18.665	19.1203	20.3834	24.0089	25.5691	25.4901	24.9792	25.142	23.9917	20.7681	23.8132	22.7805	25.8237	25.1812	25.3245	P40340	P40340	89	89	89	Tat-binding homolog 7	YTA7	sp|P40340|TBP7_YEAST Tat-binding homolog 7 OS=Saccharomyces cerevisiae (strain ATCC 204508 / S288c) OX=559292 GN=YTA7 PE=1 SV=2	1	89	89	89	0	1	1	31	63	64	43	46	23	6	30	16	62	58	51	0	1	1	31	63	64
617	YTM1	22.3066	22.9406	20.1876	24.2569	25.0373	25.2816	24.6918	24.0688	24.4814	24.4866	23.682	24.395	24.7408	25.0095	25.2872	Q12024	Q12024	32	32	32	Ribosome biogenesis protein YTM1	YTM1	sp|Q12024|YTM1_YEAST Ribosome biogenesis protein YTM1 OS=Saccharomyces cerevisiae (strain ATCC 204508 / S288c) OX=559292 GN=YTM1 PE=1 SV=1	1	32	32	32	8	8	3	17	25	26	23	16	14	10	15	18	20	21	26	8	8	3	17	25	26
[truncated: 149 more columns]
